# Supplementary material for: Pi4ka downregulation triggers Creb3l2-dependent lysosomal dysfunction to promote maladaptive tubular remodeling and immune activation in acute kidney injury
Source: Cell Death Dis. 2026 Apr 27;17(1):557. doi: 10.1038/s41419-026-08794-y (PMC13250169; doi:10.1038/s41419-026-08794-y)
Supplement: Supplementary file 2 — Supplemental Table2 [file 41419_2026_8794_MOESM2_ESM.xlsx]

## Sheet: Sheet1
p_val	avg_log2FC	pct.1	pct.2	p_val_adj	cluster	gene
0	-3.54437	0.108	0.774	0	0	Neat1
0	-3.90264	0.053	0.62	0	0	Snhg11
0	-2.19139	0.104	0.646	0	0	Igf1r
0	-1.87859	0.245	0.784	0	0	Zbtb20
0	-1.47816	0.213	0.737	0	0	Srrm2
0	-1.65339	0.156	0.676	0	0	Son
0	-1.44437	0.217	0.735	0	0	Slc6a6
0	-1.83004	0.139	0.654	0	0	Abcc2
0	-1.9613	0.139	0.648	0	0	Itpr1
0	-1.28695	0.184	0.679	0	0	Slc47a1
0	-1.61846	0.142	0.636	0	0	Srsf2
0	-1.25974	0.218	0.711	0	0	Myo6
0	-1.57106	0.133	0.625	0	0	Atp2a2
0	-1.16132	0.251	0.742	0	0	Sptbn1
0	-1.55331	0.134	0.624	0	0	Abca3
0	-1.14969	0.268	0.756	0	0	Tns1
0	-1.46449	0.156	0.643	0	0	Fus
0	-1.99607	0.097	0.584	0	0	Syne2
0	-1.92605	0.106	0.588	0	0	Hnrnph1
0	-1.46807	0.167	0.648	0	0	Ank3
0	-2.30136	0.078	0.554	0	0	Luc7l2
0	-3.15383	0.062	0.538	0	0	Chka
0	-1.47345	0.142	0.618	0	0	Srsf11
0	-1.16624	0.299	0.774	0	0	Kcnj15
0	-3.03787	0.047	0.519	0	0	Ogt
0	-1.45944	0.155	0.627	0	0	Golga4
0	-1.74339	0.324	0.792	0	0	mt-Co2
0	-1.19091	0.231	0.699	0	0	Hspa5
0	-1.03731	0.22	0.688	0	0	Cgnl1
0	-1.4489	0.145	0.608	0	0	Cpeb4
0	-0.81999	0.312	0.773	0	0	Ivns1abp
0	-1.53893	0.155	0.616	0	0	Rbpms
0	-1.00941	0.242	0.701	0	0	Mfsd4b5
0	-0.95635	0.267	0.726	0	0	Amn
0	-1.30747	0.365	0.823	0	0	Lrp2
0	-1.11681	0.221	0.673	0	0	Dhcr24
0	-1.09997	0.178	0.63	0	0	Kl
0	-1.60076	0.106	0.557	0	0	Kidins220
0	-0.9252	0.176	0.627	0	0	Mia2
0	-2.58211	0.086	0.534	0	0	Ptprd
0	-1.02111	0.2	0.648	0	0	Cldn2
0	-0.92245	0.257	0.703	0	0	Slc2a2
0	-0.99146	0.25	0.696	0	0	Gcnt1
0	-0.84463	0.349	0.793	0	0	Rsrp1
0	-2.13997	0.074	0.518	0	0	Clk1
0	-1.9114	0.085	0.524	0	0	Dst
0	-2.21954	0.074	0.513	0	0	Ptprk
0	-1.39152	0.181	0.619	0	0	mt-Nd3
0	-1.58653	0.102	0.539	0	0	Ptprf
0	-1.44664	0.122	0.558	0	0	Prrc2c
0	-1.59887	0.346	0.782	0	0	Fut9
0	-0.64002	0.33	0.766	0	0	Rbm39
0	-0.93214	0.18	0.616	0	0	Slc3a1
0	-0.84965	0.207	0.641	0	0	Arhgap5
0	-0.85643	0.172	0.606	0	0	Tpp1
0	-1.30293	0.143	0.577	0	0	Cubn
0	-0.99866	0.39	0.824	0	0	Slc27a2
0	-0.99517	0.167	0.601	0	0	Nisch
0	-0.7933	0.381	0.815	0	0	Neu1
0	-1.84373	0.097	0.53	0	0	Col4a4
0	-1.76791	0.117	0.55	0	0	Itpr2
0	-1.01263	0.191	0.624	0	0	Galnt11
0	-1.20992	0.191	0.623	0	0	Mat2a
0	-0.67186	0.29	0.722	0	0	Srsf5
0	-1.3083	0.134	0.565	0	0	Steap2
0	-0.73865	0.218	0.648	0	0	Eif3a
0	-1.03471	0.194	0.624	0	0	Enpp2
0	-1.01735	0.227	0.655	0	0	Jund
0	-0.84937	0.188	0.614	0	0	Tgoln1
0	-0.8498	0.171	0.597	0	0	Rrbp1
0	-2.53825	0.056	0.481	0	0	Pnisr
0	-0.73819	0.296	0.721	0	0	Kcnj16
0	-1.69294	0.095	0.518	0	0	Trpm7
0	-1.69481	0.112	0.535	0	0	Wdfy3
0	-1.16309	0.128	0.55	0	0	Slc1a1
0	-3.18694	0.053	0.475	0	0	Snx29
0	-1.39494	0.105	0.526	0	0	Nceh1
0	-0.7605	0.441	0.862	0	0	Ddx5
0	-0.75995	0.299	0.72	0	0	Lipa
0	-1.262	0.126	0.546	0	0	Rbm25
0	-0.85084	0.393	0.813	0	0	mt-Atp8
0	-1.54818	0.086	0.505	0	0	Clcn3
0	-0.98876	0.212	0.631	0	0	Slc7a8
0	-1.92504	0.077	0.496	0	0	Prpf38b
0	-1.94167	0.293	0.711	0	0	Jun
0	-0.78411	0.198	0.616	0	0	Ncor1
0	-0.61942	0.336	0.751	0	0	Hsp90b1
0	-1.15876	0.135	0.548	0	0	Sfpq
0	-0.59206	0.327	0.74	0	0	Canx
0	-0.85347	0.154	0.567	0	0	Wls
0	-1.00652	0.213	0.625	0	0	Ghr
0	-0.86645	0.154	0.566	0	0	Aplp2
0	-1.2089	0.106	0.517	0	0	Mtdh
0	-1.57509	0.439	0.85	0	0	mt-Co3
0	-1.9825	0.168	0.579	0	0	Klf6
0	-0.64872	0.215	0.625	0	0	Mfsd1
0	-1.60855	0.097	0.507	0	0	Ddx17
0	-1.3956	0.105	0.514	0	0	Lgr4
0	-1.61372	0.098	0.507	0	0	Ash1l
0	-1.36538	0.142	0.551	0	0	Slc43a2
0	-0.59256	0.309	0.717	0	0	Mlec
0	-0.97137	0.143	0.55	0	0	Folh1
0	-1.00272	0.276	0.683	0	0	Slc6a19
0	-0.66466	0.331	0.738	0	0	Ugt2b38
0	-1.09638	0.136	0.542	0	0	Snrnp70
0	-0.66291	0.405	0.811	0	0	App
0	-0.66631	0.229	0.634	0	0	Pkp4
0	-0.84841	0.216	0.621	0	0	Bicc1
0	-1.16684	0.127	0.532	0	0	Car12
0	-0.72959	0.205	0.61	0	0	Chd3
0	-1.0789	0.142	0.546	0	0	Sptan1
0	-2.09743	0.121	0.525	0	0	Atxn1
0	-0.75286	0.418	0.822	0	0	Psap
0	-0.5886	0.372	0.775	0	0	Sdc4
0	-1.46368	0.109	0.512	0	0	Wwc2
0	-1.07027	0.12	0.523	0	0	Man2b1
0	-0.95796	0.13	0.532	0	0	Slc16a2
0	-1.61069	0.101	0.503	0	0	Atrx
0	-0.63004	0.224	0.626	0	0	Atp6v0a4
0	-0.82015	0.19	0.592	0	0	Rbm47
0	-0.51204	0.317	0.715	0	0	Acox1
0	-0.53711	0.208	0.605	0	0	Degs1
0	-1.36569	0.114	0.511	0	0	Zfp871
0	-0.70432	0.182	0.579	0	0	Slc37a4
0	-0.54985	0.319	0.716	0	0	Tmem174
0	-2.12135	0.096	0.492	0	0	Ccn1
0	-0.57492	0.381	0.777	0	0	Gas6
0	-0.60046	0.202	0.598	0	0	Prss8
0	-1.09496	0.223	0.617	0	0	Zfp36l1
0	-0.59864	0.214	0.607	0	0	BC005537
0	-1.01769	0.158	0.551	0	0	Lpp
0	-0.81434	0.445	0.838	0	0	Slc13a1
0	-1.30874	0.125	0.517	0	0	Kif12
0	-1.03563	0.123	0.515	0	0	Gprc5c
0	-1.80727	0.076	0.467	0	0	Itga6
0	-0.82809	0.144	0.535	0	0	Grn
0	-0.75214	0.196	0.587	0	0	Msi2
0	-2.57736	0.048	0.438	0	0	Mlxipl
0	-1.22674	0.107	0.497	0	0	Slc6a20b
0	-0.56088	0.211	0.601	0	0	Retreg1
0	-1.29925	0.112	0.502	0	0	Tra2b
0	-1.14903	0.098	0.487	0	0	Frrs1
0	-1.09397	0.111	0.5	0	0	Gns
0	-2.12599	0.061	0.45	0	0	Nktr
0	-1.00594	0.145	0.533	0	0	Npnt
0	-0.95596	0.169	0.557	0	0	Eps8
0	-0.57286	0.173	0.56	0	0	Vmp1
0	-0.87738	0.17	0.557	0	0	Ddx3x
0	-0.51339	0.231	0.618	0	0	Picalm
0	-0.8867	0.13	0.516	0	0	Htra1
0	-0.8721	0.158	0.544	0	0	Arhgef12
0	-0.59351	0.185	0.571	0	0	Tmem106b
0	-0.7604	0.248	0.633	0	0	Rab11fip3
0	-0.83778	0.131	0.516	0	0	Tm9sf3
0	-0.67258	0.151	0.535	0	0	Serinc1
0	-0.83974	0.13	0.514	0	0	Tm9sf2
0	-1.34142	0.095	0.477	0	0	Nectin3
0	-0.51137	0.22	0.601	0	0	Herpud1
0	-1.21373	0.143	0.524	0	0	Slc25a36
0	-1.26875	0.115	0.495	0	0	Huwe1
0	-1.53775	0.088	0.468	0	0	Bclaf1
0	-1.11205	0.128	0.508	0	0	Birc6
0	-0.7815	0.356	0.735	0	0	Errfi1
0	-0.63292	0.295	0.673	0	0	Ggt1
0	-1.4835	0.106	0.484	0	0	Wsb1
0	-0.56424	0.242	0.62	0	0	Klf9
0	-1.57992	0.313	0.691	0	0	Slc5a12
0	-1.37964	0.085	0.462	0	0	Akap9
0	-2.30545	0.049	0.426	0	0	Tra2a
0	-0.67644	0.165	0.541	0	0	Eif4g1
0	-1.29919	0.085	0.461	0	0	Slc23a1
0	-0.71925	0.167	0.541	0	0	Kif5b
0	-2.13761	0.061	0.434	0	0	Vegfa
0	-0.62173	0.183	0.555	0	0	Chd4
0	-1.22095	0.127	0.499	0	0	Rufy3
0	-1.2458	0.099	0.471	0	0	Tpcn1
0	-0.97422	0.103	0.475	0	0	Itgb1
0	-1.67486	0.066	0.437	0	0	Pkd2
0	-0.5782	0.158	0.529	0	0	Rpn1
0	-0.57938	0.317	0.688	0	0	H2-K1
0	-1.37157	0.102	0.472	0	0	Itgb6
0	-0.79795	0.152	0.522	0	0	Slc25a51
0	-0.96076	0.158	0.528	0	0	Ppp2r3a
0	-0.71796	0.177	0.546	0	0	Trip12
0	-0.88298	0.145	0.514	0	0	Cflar
0	-1.30326	0.092	0.46	0	0	Slc26a1
0	-1.02881	0.131	0.499	0	0	Phldb2
0	-1.47914	0.092	0.459	0	0	Fubp1
0	-1.55629	0.067	0.434	0	0	Atp2b1
0	-1.45941	0.073	0.437	0	0	Plxnb2
0	-1.3971	0.096	0.46	0	0	Golgb1
0	-1.1454	0.106	0.47	0	0	Slc16a12
0	-1.8416	0.072	0.435	0	0	Ccnl2
0	-0.90441	0.134	0.497	0	0	Adgrg1
0	-0.74768	0.16	0.523	0	0	Cluh
0	-1.44591	0.092	0.454	0	0	Cdh16
0	-1.595	0.083	0.445	0	0	Nrip1
0	-1.70899	0.118	0.48	0	0	Dusp1
0	-2.27503	0.04	0.401	0	0	Ccnl1
0	-0.51751	0.238	0.599	0	0	Pcx
0	-2.86348	0.043	0.403	0	0	Pkhd1
0	-0.70404	0.156	0.516	0	0	Sf3b1
0	-0.8222	0.167	0.527	0	0	Ncoa7
0	-1.55737	0.091	0.451	0	0	Prpf4b
0	-1.08279	0.13	0.489	0	0	Mcl1
0	-0.57267	0.167	0.526	0	0	Sod3
0	-1.68943	0.095	0.454	0	0	Rhobtb1
0	-1.71423	0.128	0.487	0	0	mt-Nd4l
0	-1.49749	0.083	0.441	0	0	Nbeal1
0	-1.20863	0.118	0.476	0	0	Osbpl8
0	-1.55948	0.088	0.446	0	0	Mafg
0	-1.21635	0.102	0.459	0	0	Plxdc2
0	-1.19057	0.142	0.499	0	0	Igfbp5
0	-1.14793	0.106	0.462	0	0	Clmn
0	-1.37721	0.08	0.436	0	0	Ildr2
0	-1.51035	0.085	0.441	0	0	Nsd3
0	-0.74998	0.127	0.483	0	0	Sptlc2
0	-1.1575	0.102	0.457	0	0	Sirpa
0	-1.99195	0.057	0.412	0	0	Tnrc6a
0	-4.08825	0.016	0.371	0	0	Kcnq1ot1
0	-0.69258	0.141	0.496	0	0	St6galnac2
0	-0.75056	0.175	0.529	0	0	Net1
0	-1.02682	0.12	0.474	0	0	Kmt2e
0	-1.19737	0.108	0.461	0	0	Epb41
0	-0.60947	0.174	0.527	0	0	Tmem229a
0	-2.81429	0.041	0.394	0	0	Gm37376
0	-0.54599	0.16	0.513	0	0	Prnp
0	-1.94053	0.063	0.416	0	0	Pnn
0	-0.63739	0.133	0.485	0	0	Magt1
0	-0.99112	0.132	0.484	0	0	Brd2
0	-0.53113	0.139	0.491	0	0	Habp2
0	-2.25201	0.056	0.406	0	0	Ccdc141
0	-1.6221	0.066	0.416	0	0	Macf1
0	-1.14605	0.103	0.452	0	0	Mkln1
0	-0.98084	0.217	0.566	0	0	Cyp4b1
0	-1.50254	0.092	0.441	0	0	Nsd1
0	-2.29525	0.042	0.39	0	0	4932438A13Rik
0	-1.13354	0.107	0.455	0	0	Tardbp
0	-0.72966	0.165	0.513	0	0	Nfia
0	-0.81414	0.121	0.469	0	0	Furin
0	-1.48173	0.106	0.453	0	0	Mep1a
0	-0.65806	0.161	0.508	0	0	Abhd17c
0	-1.54253	0.064	0.411	0	0	Itga1
0	-0.56308	0.17	0.517	0	0	Scaf11
0	-1.16632	0.096	0.443	0	0	Zfand5
0	-1.0267	0.12	0.466	0	0	Irf2bp2
0	-1.42655	0.073	0.419	0	0	Xpr1
0	-1.63711	0.063	0.409	0	0	Itgb8
0	-1.02164	0.169	0.515	0	0	Slc22a12
0	-1.14685	0.105	0.45	0	0	Ar
0	-0.72136	0.123	0.468	0	0	Lrrc19
0	-2.0987	0.049	0.394	0	0	Jmjd1c
0	-0.96924	0.11	0.455	0	0	Cpt1a
0	-0.86748	0.131	0.476	0	0	Ube3a
0	-0.6675	0.192	0.536	0	0	Pcyt2
0	-1.52893	0.071	0.413	0	0	Slc16a10
0	-1.04757	0.091	0.433	0	0	Man1a
0	-1.91535	0.063	0.404	0	0	Kansl1l
0	-0.53849	0.182	0.523	0	0	Zfp503
0	-1.02396	0.091	0.432	0	0	Por
0	-2.28125	0.047	0.387	0	0	Cspp1
0	-1.66071	0.061	0.401	0	0	Itgav
0	-1.30866	0.541	0.881	0	0	Slc4a4
0	-1.80932	0.061	0.4	0	0	Rbm5
0	-1.93535	0.056	0.395	0	0	Srek1
0	-0.97368	0.107	0.446	0	0	Lima1
0	-4.31116	0.025	0.364	0	0	Pde4d
0	-0.88693	0.098	0.436	0	0	Tmem30a
0	-0.83984	0.179	0.516	0	0	Nuak2
0	-1.67678	0.065	0.402	0	0	Ranbp2
0	-1.11146	0.152	0.489	0	0	Fam13a
0	-1.00372	0.092	0.429	0	0	Slc29a3
0	-1.1485	0.094	0.431	0	0	Hectd1
0	-0.89724	0.142	0.479	0	0	Pim3
0	-0.5686	0.17	0.507	0	0	Lrrc58
0	-1.69952	0.074	0.411	0	0	Ankrd12
0	-0.51892	0.175	0.511	0	0	Evi5
0	-2.09674	0.051	0.387	0	0	Akap13
0	-1.0558	0.116	0.452	0	0	Slc17a3
0	-1.01772	0.096	0.432	0	0	Evc
0	-0.90829	0.104	0.439	0	0	Prom1
0	-0.92526	0.123	0.458	0	0	Srsf7
0	-2.40799	0.042	0.377	0	0	Gm47283
0	-1.62655	0.066	0.401	0	0	Flrt1
0	-0.52714	0.165	0.5	0	0	Tpr
0	-1.52541	0.084	0.419	0	0	Osbpl3
0	-0.71476	0.139	0.474	0	0	Arsb
0	-0.58273	0.556	0.89	0	0	Atp1b1
0	-1.23353	0.098	0.432	0	0	Itch
0	-0.89573	0.12	0.453	0	0	Klhl24
0	-0.60451	0.15	0.483	0	0	Usp9x
0	-1.3274	0.11	0.442	0	0	Rere
0	-0.71289	0.135	0.467	0	0	Wnk1
0	-0.71845	0.133	0.465	0	0	Pura
0	-2.87283	0.034	0.366	0	0	Thoc2l
0	-0.641	0.545	0.877	0	0	Chpt1
0	-1.47691	0.07	0.401	0	0	Abcd4
0	-0.5365	0.149	0.48	0	0	Nr2f6
0	-0.63561	0.16	0.491	0	0	Gldc
0	-2.27448	0.061	0.391	0	0	Col4a3
0	-0.86774	0.116	0.446	0	0	Slc16a1
0	-1.58212	0.073	0.403	0	0	Ankrd17
0	-0.80987	0.126	0.456	0	0	Erbin
0	-0.93738	0.098	0.428	0	0	Sema4a
0	-0.64712	0.509	0.839	0	0	Lamp1
0	-0.58254	0.157	0.487	0	0	Esrra
0	-1.20703	0.578	0.907	0	0	Timp3
0	-0.90539	0.138	0.467	0	0	Osbpl6
0	-0.82932	0.485	0.814	0	0	Hsp90aa1
0	-1.16661	0.091	0.42	0	0	Mtss1
0	-0.79712	0.124	0.452	0	0	Celf1
0	-1.98444	0.059	0.387	0	0	Ankrd11
0	-1.03039	0.185	0.513	0	0	Apob
0	-0.71053	0.142	0.47	0	0	Dnajc13
0	-1.3471	0.066	0.393	0	0	Clcn5
0	-1.95372	0.053	0.38	0	0	Resf1
0	-0.60395	0.156	0.483	0	0	Prkaa2
0	-0.53729	0.171	0.498	0	0	Spag9
0	-1.05218	0.118	0.444	0	0	Nabp1
0	-0.67426	0.105	0.431	0	0	Slc19a1
0	-2.5867	0.037	0.362	0	0	Frmd4b
0	-0.72279	0.13	0.455	0	0	Aqp1
0	-1.39613	0.071	0.396	0	0	Lmo7
0	-2.05274	0.045	0.37	0	0	Slc36a1
0	-2.17957	0.054	0.379	0	0	Trps1
0	-1.20092	0.09	0.415	0	0	Usp34
0	-0.94021	0.096	0.421	0	0	Myh9
0	-0.98798	0.09	0.414	0	0	Lrp10
0	-0.71457	0.138	0.461	0	0	Luc7l3
0	-0.72943	0.125	0.447	0	0	Ccar1
0	-0.53452	0.149	0.471	0	0	Far1
0	-1.04538	0.1	0.422	0	0	Arglu1
0	-0.56915	0.146	0.467	0	0	Pten
0	-1.25458	0.079	0.399	0	0	Glb1l
0	-0.85854	0.112	0.432	0	0	Etnk1
0	-0.52768	0.146	0.465	0	0	Tmem150a
0	-0.88632	0.113	0.432	0	0	Wwc1
0	-1.69151	0.095	0.414	0	0	Txnip
0	-0.9883	0.088	0.406	0	0	Sgpp1
0	-0.50012	0.195	0.513	0	0	Rgl1
0	-1.10768	0.106	0.424	0	0	Tacc2
0	-0.84692	0.129	0.447	0	0	Ndel1
0	-0.58289	0.151	0.468	0	0	Nr2f2
0	-1.719	0.066	0.383	0	0	Pbx1
0	-2.68942	0.058	0.375	0	0	Nhs
0	-1.54205	0.059	0.376	0	0	Lrp6
0	-2.32223	0.043	0.36	0	0	Trim7
0	-0.78411	0.116	0.433	0	0	Rock1
0	-0.99558	0.085	0.401	0	0	Rnf128
0	-1.32884	0.156	0.472	0	0	Junb
0	-0.65107	0.135	0.45	0	0	Rsrc2
0	-1.35107	0.061	0.376	0	0	Vldlr
0	-1.12874	0.088	0.402	0	0	Pum1
0	-0.50289	0.133	0.447	0	0	F13b
0	-1.41166	0.117	0.431	0	0	Zfp36
0	-0.98119	0.101	0.415	0	0	Rb1cc1
0	-1.01394	0.094	0.408	0	0	Larp4
0	-0.96308	0.09	0.403	0	0	Sppl2a
0	-1.62382	0.052	0.365	0	0	Glg1
0	-0.68241	0.125	0.438	0	0	Gsk3b
0	-3.11249	0.02	0.333	0	0	Nfkbiz
0	-0.53187	0.166	0.479	0	0	Aass
0	-0.9085	0.465	0.777	0	0	Slc5a2
0	-1.45009	0.067	0.379	0	0	Col4a1
0	-0.71209	0.122	0.434	0	0	Ggnbp2
0	-1.33813	0.07	0.381	0	0	H6pd
0	-0.66939	0.134	0.445	0	0	Psme4
0	-0.87391	0.103	0.414	0	0	2610507B11Rik
0	-0.90731	0.108	0.419	0	0	Foxn3
0	-0.7116	0.107	0.418	0	0	Igsf11
0	-1.31443	0.086	0.396	0	0	Trabd2b
0	-1.30686	0.081	0.391	0	0	Nipbl
0	-1.56339	0.075	0.385	0	0	Dmxl1
0	-0.79657	0.126	0.436	0	0	Chuk
0	-1.13219	0.101	0.411	0	0	Cdc37l1
0	-1.12345	0.085	0.394	0	0	Gpc4
0	-1.53222	0.063	0.372	0	0	Lrrc8d
0	-0.57165	0.122	0.431	0	0	Prkcsh
0	-1.36678	0.072	0.381	0	0	Baiap2l2
0	-1.24007	0.066	0.375	0	0	Lmbrd2
0	-0.89866	0.099	0.408	0	0	Lgals3bp
0	-0.5293	0.145	0.453	0	0	Slc30a9
0	-1.12079	0.087	0.395	0	0	Oga
0	-0.62526	0.103	0.411	0	0	Atp6ap1
0	-1.24265	0.085	0.393	0	0	Bcl7a
0	-2.05349	0.046	0.354	0	0	Gigyf1
0	-1.19245	0.074	0.382	0	0	Marchf6
0	-1.34401	0.077	0.385	0	0	Tnrc6b
0	-0.54091	0.175	0.483	0	0	Pgap6
0	-2.43985	0.036	0.343	0	0	Ubn2
0	-2.50908	0.036	0.343	0	0	Srcin1
0	-0.98061	0.104	0.411	0	0	Ppargc1a
0	-1.10511	0.087	0.393	0	0	Sbno1
0	-0.70339	0.094	0.4	0	0	Ccdc47
0	-1.41866	0.087	0.393	0	0	Rhob
0	-2.22339	0.047	0.353	0	0	Cttnbp2
0	-0.93734	0.101	0.407	0	0	Gls
0	-1.14215	0.075	0.38	0	0	Tmem259
0	-0.92257	0.11	0.415	0	0	Chd9
0	-0.52779	0.148	0.452	0	0	Stx3
0	-1.75478	0.059	0.363	0	0	Dennd5b
0	-0.63491	0.122	0.426	0	0	Pbrm1
0	-1.65883	0.06	0.364	0	0	Myo9a
0	-1.18628	0.068	0.372	0	0	Rnf145
0	-1.14014	0.084	0.388	0	0	Ubr5
0	-0.58905	0.131	0.435	0	0	Ccdc50
0	-0.9526	0.104	0.408	0	0	Nmrk1
0	-0.75633	0.088	0.391	0	0	Amfr
0	-0.608	0.102	0.405	0	0	9530068E07Rik
0	-2.05483	0.049	0.352	0	0	Cdk12
0	-2.48512	0.034	0.336	0	0	Nfat5
0	-1.07795	0.229	0.531	0	0	Fos
0	-0.53945	0.118	0.419	0	0	Serinc3
0	-2.00287	0.043	0.343	0	0	Mycbp2
0	-1.49589	0.061	0.361	0	0	Fut8
0	-1.30015	0.081	0.38	0	0	Pax8
0	-0.59467	0.133	0.432	0	0	Map7
0	-0.72676	0.12	0.419	0	0	Ddx6
0	-0.72783	0.119	0.418	0	0	Pum2
0	-1.25542	0.079	0.377	0	0	Plekha6
0	-1.69382	0.048	0.346	0	0	Akap1
0	-1.81489	0.044	0.341	0	0	Celsr2
0	-1.02154	0.096	0.393	0	0	Tob1
0	-1.11817	0.085	0.382	0	0	Eif4g3
0	-2.75435	0.03	0.326	0	0	Zeb2
0	-2.33923	0.036	0.332	0	0	6820431F20Rik
0	-1.19973	0.075	0.371	0	0	Dhx9
0	-1.16681	0.079	0.375	0	0	Zfp704
0	-1.11172	0.08	0.376	0	0	Tapbp
0	-0.80146	0.111	0.406	0	0	Dnaaf9
0	-2.50665	0.032	0.327	0	0	Ttc14
0	-1.11244	0.094	0.389	0	0	Plekha1
0	-0.78986	0.106	0.401	0	0	Atf4
0	-1.20542	0.076	0.371	0	0	Slc40a1
0	-1.44567	0.061	0.355	0	0	Bptf
0	-2.19129	0.038	0.331	0	0	Zcchc7
0	-1.20817	0.091	0.384	0	0	Arhgef28
0	-1.27892	0.068	0.361	0	0	Pam
0	-1.20826	0.069	0.362	0	0	Trpv4
0	-2.0212	0.037	0.329	0	0	Manba
0	-0.60108	0.603	0.895	0	0	Atp1a1
0	-2.30462	0.034	0.326	0	0	Insr
0	-0.78195	0.088	0.38	0	0	Cmtm6
0	-2.19553	0.043	0.335	0	0	Trio
0	-0.80976	0.086	0.378	0	0	Galnt1
0	-1.112	0.077	0.369	0	0	Hs6st1
0	-1.51159	0.061	0.353	0	0	Nufip2
0	-0.61758	0.109	0.4	0	0	Mgat2
0	-1.36639	0.071	0.362	0	0	Swt1
0	-2.46022	0.034	0.324	0	0	Krit1
0	-0.98326	0.095	0.385	0	0	Larp4b
0	-0.62971	0.128	0.418	0	0	Mbnl1
0	-3.9755	0.015	0.305	0	0	4632427E13Rik
0	-1.36117	0.053	0.342	0	0	Clcn4
0	-1.05583	0.091	0.38	0	0	Ankrd33b
0	-2.13028	0.042	0.331	0	0	Slc38a2
0	-2.34331	0.06	0.349	0	0	Bnc2
0	-0.90502	0.08	0.369	0	0	Mfsd4b1
0	-0.98232	0.092	0.38	0	0	Usp24
0	-2.22335	0.035	0.323	0	0	Kmt2a
0	-1.07706	0.085	0.373	0	0	Ppp6r3
0	-1.05421	0.089	0.376	0	0	Arid5b
0	-0.68388	0.114	0.401	0	0	Sltm
0	-0.66052	0.117	0.403	0	0	Arfgef1
0	-0.78301	0.109	0.395	0	0	Mindy2
0	-1.9906	0.043	0.329	0	0	Taf1d
0	-1.29906	0.057	0.343	0	0	Slc22a5
0	-1.39824	0.053	0.339	0	0	Ddr1
0	-1.44378	0.632	0.918	0	0	mt-Atp6
0	-1.10439	0.067	0.353	0	0	Asph
0	-1.09171	0.075	0.361	0	0	Tnfrsf21
0	-0.71548	0.114	0.399	0	0	Myo15b
0	-1.08019	0.081	0.366	0	0	Pik3c2a
0	-1.34444	0.07	0.355	0	0	Col18a1
0	-1.67022	0.049	0.332	0	0	Kif1b
0	-1.52928	0.054	0.336	0	0	Akap11
0	-0.59263	0.112	0.394	0	0	Gpr137b
0	-0.54077	0.127	0.409	0	0	Clic4
0	-1.17394	0.072	0.354	0	0	Zfp638
0	-1.32867	0.062	0.344	0	0	Nectin1
0	-0.60477	0.118	0.399	0	0	Sgk2
0	-0.73811	0.098	0.379	0	0	Fnbp1l
0	-1.09044	0.084	0.365	0	0	Agap1
0	-1.90465	0.074	0.355	0	0	Btg2
0	-0.87574	0.079	0.36	0	0	Cyp4a31
0	-1.14527	0.066	0.347	0	0	Rdh16
0	-0.60534	0.131	0.412	0	0	Aftph
0	-1.38401	0.056	0.336	0	0	Lpgat1
0	-1.5309	0.049	0.329	0	0	Mia3
0	-1.19003	0.101	0.381	0	0	Pitpnc1
0	-0.60007	0.115	0.395	0	0	Fam120a
0	-0.62163	0.094	0.374	0	0	Cfb
0	-1.54143	0.053	0.333	0	0	Igf2r
0	-0.92765	0.089	0.368	0	0	Washc2
0	-1.19159	0.06	0.339	0	0	Mgat1
0	-1.7433	0.061	0.34	0	0	Smg6
0	-1.2986	0.071	0.35	0	0	Zmym5
0	-1.1207	0.069	0.348	0	0	Mbnl2
0	-1.35513	0.063	0.341	0	0	Ddi2
0	-1.59735	0.063	0.341	0	0	Nlrp6
0	-0.70519	0.111	0.389	0	0	Ipmk
0	-1.70967	0.052	0.33	0	0	Dmxl2
0	-0.61979	0.097	0.375	0	0	Glb1
0	-1.22324	0.062	0.339	0	0	Slc33a1
0	-0.83128	0.086	0.362	0	0	Wdr26
0	-0.51752	0.094	0.37	0	0	Tm7sf3
0	-1.6246	0.044	0.32	0	0	Atp13a3
0	-0.71808	0.114	0.39	0	0	Nr3c1
0	-0.81038	0.081	0.357	0	0	Retreg2
0	-1.03667	0.083	0.359	0	0	Fcho2
0	-0.69817	0.111	0.386	0	0	Epb41l5
0	-1.34437	0.058	0.333	0	0	Adra2b
0	-0.75418	0.093	0.368	0	0	Pkn2
0	-1.55793	0.051	0.326	0	0	Ganab
0	-3.86198	0.013	0.288	0	0	Gm43323
0	-1.24074	0.072	0.347	0	0	Fnip1
0	-1.18255	0.065	0.339	0	0	Thoc2
0	-1.50524	0.048	0.322	0	0	Erbb3
0	-0.99922	0.083	0.357	0	0	Prrc2b
0	-0.88735	0.083	0.357	0	0	Taok1
0	-2.17025	0.039	0.312	0	0	Mylk
0	-2.06573	0.037	0.31	0	0	Pcsk5
0	-1.16419	0.075	0.348	0	0	Acox3
0	-2.31747	0.045	0.317	0	0	Auts2
0	-2.22366	0.036	0.308	0	0	Trpc1
0	-0.80849	0.098	0.37	0	0	Rasa2
0	-0.84459	0.071	0.342	0	0	Zmpste24
0	-0.73205	0.099	0.37	0	0	N4bp2l2
0	-1.8077	0.045	0.316	0	0	Ythdc1
0	-1.36618	0.066	0.337	0	0	Atxn2
0	-1.06881	0.079	0.35	0	0	Trip11
0	-1.81113	0.042	0.312	0	0	Pde7a
0	-0.74928	0.093	0.363	0	0	Chdh
0	-1.00041	0.065	0.335	0	0	Galc
0	-1.25296	0.067	0.337	0	0	Tob2
0	-1.83517	0.047	0.317	0	0	Hbegf
0	-2.30508	0.03	0.299	0	0	Smg1
0	-0.86305	0.087	0.356	0	0	Wapl
0	-0.90617	0.088	0.357	0	0	Aff4
0	-1.96071	0.04	0.309	0	0	Fhod3
0	-1.29514	0.07	0.339	0	0	Tnks2
0	-0.66152	0.096	0.364	0	0	Ugt2b34
0	-0.6297	0.105	0.373	0	0	Nt5c2
0	-1.69901	0.08	0.348	0	0	Gdf15
0	-1.01867	0.084	0.352	0	0	Rora
0	-0.69461	0.104	0.371	0	0	Hnrnpdl
0	-1.31169	0.059	0.326	0	0	Slc35e3
0	-0.86638	0.089	0.356	0	0	Hook3
0	-0.67048	0.107	0.374	0	0	Tulp4
0	-1.3023	0.055	0.322	0	0	Tmed7
0	-1.05821	0.078	0.345	0	0	Ankib1
0	-1.25743	0.064	0.33	0	0	Gigyf2
0	-0.87199	0.091	0.357	0	0	Slco1a6
0	-1.95957	0.045	0.311	0	0	Gramd1b
0	-1.22761	0.071	0.337	0	0	Myo18a
0	-2.97707	0.022	0.288	0	0	Tet2
0	-0.61943	0.083	0.349	0	0	Lman1
0	-0.96613	0.071	0.336	0	0	Galnt3
0	-1.04688	0.077	0.342	0	0	Mark3
0	-2.59479	0.027	0.292	0	0	Leng8
0	-1.01356	0.082	0.347	0	0	Rbbp6
0	-2.2187	0.05	0.314	0	0	Dennd1a
0	-1.09086	0.076	0.34	0	0	Pcm1
0	-1.31867	0.066	0.33	0	0	Strn3
0	-1.65731	0.053	0.317	0	0	P3h2
0	-1.54738	0.057	0.32	0	0	Pikfyve
0	-0.81146	0.103	0.366	0	0	Aebp1
0	-1.8073	0.045	0.308	0	0	Rapgef3
0	-1.22925	0.064	0.327	0	0	Qk
0	-2.4911	0.025	0.288	0	0	Tmem245
0	-1.93059	0.05	0.312	0	0	Tanc2
0	-0.65755	0.102	0.364	0	0	Purb
0	-1.869	0.042	0.303	0	0	Zfp292
0	-1.59043	0.049	0.31	0	0	Bmp6
0	-0.8195	0.095	0.356	0	0	Sipa1l1
0	-1.24249	0.064	0.325	0	0	Slc11a2
0	-1.88749	0.037	0.298	0	0	Vps13a
0	-1.29371	0.059	0.319	0	0	Srpk2
0	-1.81039	0.048	0.308	0	0	Kmt2c
0	-1.41538	0.047	0.307	0	0	Spns1
0	-1.77954	0.049	0.309	0	0	Tasor
0	-1.91451	0.038	0.298	0	0	Kcnk5
0	-0.88408	0.072	0.332	0	0	Stt3b
0	-1.13256	0.067	0.326	0	0	Ubr3
0	-1.33889	0.073	0.332	0	0	Ppm1h
0	-1.58209	0.051	0.31	0	0	Herc1
0	-1.74434	0.037	0.296	0	0	Lnpep
0	-0.75775	0.073	0.332	0	0	Tmem63b
0	-0.80592	0.09	0.348	0	0	Limch1
0	-0.96531	0.07	0.328	0	0	Erlin1
0	-1.59196	0.053	0.31	0	0	Appl2
0	-1.36495	0.057	0.314	0	0	Palm3
0	-1.29735	0.071	0.328	0	0	Dock9
0	-1.05059	0.059	0.316	0	0	Gaa
0	-1.17688	0.068	0.325	0	0	Med13
0	-1.67795	0.046	0.303	0	0	Zkscan3
0	-1.74082	0.043	0.3	0	0	Itsn2
0	-0.92201	0.083	0.339	0	0	Numa1
0	-1.39854	0.056	0.312	0	0	Zcchc14
0	-2.24186	0.033	0.288	0	0	Tsc22d2
0	-0.71528	0.077	0.332	0	0	Tspan33
0	-1.54242	0.052	0.307	0	0	Slc22a23
0	-1.06433	0.073	0.328	0	0	Arid4b
0	-1.66984	0.041	0.296	0	0	Crim1
0	-0.84126	0.082	0.336	0	0	R3hdm1
0	-1.33029	0.063	0.317	0	0	Kansl3
0	-2.38628	0.026	0.28	0	0	Pabpn1
0	-0.53907	0.08	0.334	0	0	Atad1
0	-1.0311	0.058	0.311	0	0	Dnajc1
0	-1.25791	0.06	0.313	0	0	Nfib
0	-1.45677	0.05	0.303	0	0	Bod1l
0	-1.49603	0.045	0.298	0	0	Cpd
0	-0.92427	0.07	0.322	0	0	B3gat2
0	-1.25166	0.051	0.303	0	0	Slc35a3
0	-1.1602	0.07	0.322	0	0	Topors
0	-0.62206	0.083	0.335	0	0	Dipk1a
0	-1.16519	0.062	0.314	0	0	St8sia1
0	-0.81101	0.078	0.33	0	0	R3hdm4
0	-1.17986	0.061	0.313	0	0	Safb2
0	-1.62477	0.056	0.308	0	0	Ankhd1
0	-1.00606	0.077	0.328	0	0	Phf3
0	-1.1379	0.057	0.308	0	0	Itprid2
0	-0.84211	0.067	0.318	0	0	Dpp4
0	-0.60178	0.081	0.332	0	0	Btd
0	-1.36821	0.045	0.296	0	0	Glb1l2
0	-1.2872	0.063	0.313	0	0	Camk2d
0	-1.37845	0.047	0.297	0	0	Faah
0	-1.82148	0.041	0.291	0	0	Egfr
0	-1.43177	0.055	0.304	0	0	Chrna4
0	-1.27264	0.066	0.315	0	0	Baz2b
0	-1.25943	0.064	0.313	0	0	Aak1
0	-3.24997	0.022	0.27	0	0	Col27a1
0	-2.12104	0.032	0.28	0	0	Brwd1
0	-1.32452	0.071	0.319	0	0	Slc13a3
0	-1.42358	0.046	0.294	0	0	Lamb1
0	-0.82127	0.076	0.324	0	0	Glis2
0	-1.18963	0.068	0.315	0	0	Mllt10
0	-0.95707	0.084	0.331	0	0	Nav2
0	-1.49811	0.048	0.295	0	0	C2cd2l
0	-1.51893	0.042	0.289	0	0	Ube4a
0	-2.68715	0.023	0.269	0	0	Mast4
0	-1.19463	0.065	0.311	0	0	Myo10
0	-0.78169	0.685	0.931	0	0	mt-Nd5
0	-2.00576	0.041	0.287	0	0	Vps13b
0	-1.03013	0.057	0.302	0	0	Pcyox1
0	-1.47384	0.046	0.291	0	0	Abcc4
0	-1.10801	0.075	0.32	0	0	Plau
0	-1.13854	0.058	0.303	0	0	Ints2
0	-0.81737	0.078	0.323	0	0	Ttc3
0	-1.61805	0.051	0.296	0	0	Ppp1r10
0	-1.52214	0.04	0.285	0	0	Met
0	-1.7938	0.041	0.286	0	0	Asxl2
0	-1.28425	0.075	0.319	0	0	Hsph1
0	-1.20976	0.06	0.304	0	0	Lpin2
0	-1.57703	0.049	0.293	0	0	Afdn
0	-1.24275	0.061	0.305	0	0	Ddx3y
0	-1.76174	0.043	0.287	0	0	Kdm2a
0	-1.63888	0.036	0.279	0	0	Sel1l
0	-1.47194	0.049	0.292	0	0	Dvl1
0	-1.11021	0.061	0.304	0	0	Samd8
0	-1.46641	0.051	0.294	0	0	Mprip
0	-1.88511	0.054	0.297	0	0	Hspa1b
0	-1.86175	0.038	0.279	0	0	Phip
0	-1.6441	0.037	0.278	0	0	Slc12a7
0	-1.00011	0.068	0.309	0	0	Gcn1
0	-1.34464	0.05	0.291	0	0	Sel1l3
0	-1.54925	0.047	0.288	0	0	Kdm5a
0	-1.62227	0.046	0.287	0	0	Plekha7
0	-1.90213	0.043	0.284	0	0	Dleu2
0	-1.32362	0.053	0.294	0	0	Amotl2
0	-1.10508	0.059	0.299	0	0	D5Ertd579e
0	-1.29206	0.05	0.29	0	0	Man2a1
0	-1.27828	0.067	0.306	0	0	Tchh
0	-1.69553	0.054	0.293	0	0	Cdk8
0	-0.80684	0.062	0.301	0	0	Sec61a1
0	-1.49758	0.051	0.29	0	0	Phf20l1
0	-1.05002	0.063	0.301	0	0	Gtf3c1
0	-1.3069	0.044	0.281	0	0	Adam10
0	-2.61017	0.021	0.258	0	0	Slc20a1
0	-1.80286	0.036	0.272	0	0	Setd2
0	-1.18997	0.062	0.298	0	0	Rsbn1l
0	-0.79157	0.062	0.298	0	0	Sec63
0	-1.73088	0.048	0.284	0	0	Pdzd2
0	-1.31694	0.046	0.281	0	0	Slc16a9
0	-1.39652	0.041	0.276	0	0	Il6st
0	-1.24465	0.043	0.277	0	0	Dag1
0	-1.92271	0.037	0.271	0	0	Jarid2
0	-1.09726	0.049	0.283	0	0	Enpep
0	-1.53703	0.053	0.287	0	0	Zfp697
0	-1.10733	0.057	0.291	0	0	Gpam
0	-1.46046	0.04	0.273	0	0	Atp11b
0	-2.61569	0.025	0.258	0	0	Atp11a
0	-0.98469	0.06	0.293	0	0	Paqr9
0	-1.28439	0.05	0.283	0	0	Galnt14
0	-1.68552	0.071	0.304	0	0	Egr1
0	-1.72072	0.043	0.274	0	0	Chd2
0	-1.30872	0.052	0.283	0	0	Slk
0	-1.56926	0.047	0.277	0	0	Fnip2
0	-1.75587	0.033	0.263	0	0	Tmem87b
0	-1.38689	0.041	0.271	0	0	Ptpra
0	-2.31482	0.029	0.259	0	0	Atxn7
0	-2.58561	0.03	0.26	0	0	Cpeb3
0	-1.22958	0.057	0.287	0	0	Ppp1r12a
0	-1.34746	0.053	0.283	0	0	Tef
0	-1.86567	0.035	0.264	0	0	Mga
0	-2.07142	0.029	0.258	0	0	Phc3
0	-1.69681	0.04	0.269	0	0	Zfp445
0	-1.39113	0.057	0.286	0	0	Sik3
0	-1.26721	0.044	0.272	0	0	Klhdc7a
0	-1.22733	0.052	0.28	0	0	Tug1
0	-1.8028	0.03	0.258	0	0	Ktn1
0	-1.34391	0.055	0.281	0	0	Zmynd8
0	-1.03401	0.049	0.275	0	0	Slc17a5
0	-1.13214	0.05	0.276	0	0	Mgat3
0	-1.72618	0.046	0.272	0	0	Lrrk2
0	-1.24252	0.056	0.282	0	0	BC034090
0	-2.21096	0.047	0.272	0	0	Plcb1
0	-2.11345	0.035	0.26	0	0	Gpatch8
0	-1.26543	0.048	0.272	0	0	Dnajb4
0	-1.69433	0.051	0.275	0	0	Ptpn13
0	-1.64031	0.052	0.276	0	0	Apbb2
0	-2.00804	0.035	0.259	0	0	Ext1
0	-1.36394	0.046	0.269	0	0	Rock2
0	-2.15997	0.027	0.25	0	0	Stx16
0	-1.32142	0.047	0.269	0	0	Gapvd1
0	-1.90854	0.03	0.252	0	0	Epc1
0	-1.70747	0.037	0.257	0	0	Chd6
0	-1.64967	0.041	0.261	0	0	Atf7ip
0	-1.56962	0.048	0.267	0	0	Tcf12
0	-1.9421	0.032	0.25	0	0	Sgms1
0	-1.42656	0.04	0.257	0	0	Slc38a10
0	-1.46077	0.04	0.257	0	0	Clk4
0	-1.5144	0.041	0.257	0	0	Ubr2
0	-1.63814	0.041	0.255	0	0	Vps13d
0	-1.05216	0.755	0.954	0	0	mt-Co1
0	-3.54823	0.831	0.968	0	0	Malat1
0	-0.94497	0.853	0.974	0	0	mt-Nd1
0	-0.81142	0.867	0.973	0	0	mt-Nd2
0	-1.03001	0.883	0.977	0	0	mt-Nd4
0	-0.58915	0.877	0.962	0	0	Slc34a1
0	0.926094	0.738	0.821	0	0	Ndufb10
0	0.859529	0.952	0.869	0	0	Rn18s-rs5
0	0.965242	0.737	0.817	0	0	Aldoa
0	0.885753	0.792	0.868	0	0	Ndufa6
0	0.763551	0.793	0.867	0	0	Atox1
0	0.871429	0.771	0.84	0	0	Slc25a4
0	0.679956	0.831	0.897	0	0	Myl6
0	0.632504	0.849	0.912	0	0	Rpl26
0	0.732622	0.844	0.905	0	0	Atp5j2
0	0.71313	0.83	0.891	0	0	Rpl21
0	0.929908	0.787	0.848	0	0	Ndufc1
0	0.858769	0.847	0.903	0	0	Cox7b
0	0.692929	0.826	0.881	0	0	Cycs
0	0.763948	0.825	0.879	0	0	Atp5c1
0	0.616376	0.878	0.925	0	0	Rps12
0	0.665472	0.874	0.92	0	0	Mpc2
0	0.691247	0.863	0.908	0	0	Mpc1
0	0.555709	0.885	0.929	0	0	Fau
0	0.903889	0.828	0.871	0	0	Atp6v1g1
0	0.644123	0.897	0.936	0	0	Slc25a3
0	0.632759	0.9	0.935	0	0	Atpif1
0	0.688535	0.878	0.912	0	0	Rplp0
0	0.622576	0.892	0.925	0	0	Rpl19
0	0.6584	0.902	0.934	0	0	Rpl32
0	0.601802	0.919	0.951	0	0	Rpl41
0	0.665226	0.899	0.93	0	0	Uqcrh
0	0.698796	0.902	0.933	0	0	Uqcr10
0	-0.86332	0.964	0.995	0	0	mt-Cytb
0	1.13015	0.804	0.774	0	0	Atp5o.1
0	0.818871	0.899	0.926	0	0	Uqcrq
0	0.887984	0.895	0.921	0	0	Atp5e
0	0.667019	0.9	0.925	0	0	Atp5a1
0	0.676826	0.881	0.905	0	0	Cyb5a
0	0.835752	0.878	0.901	0	0	Park7
0	0.874912	0.897	0.877	0	0	Gsta2
0	0.749448	0.944	0.924	0	0	Miox
0	0.75663	0.985	0.966	0	0	Chchd2
0	0.817974	0.802	0.784	0	0	Atp5pb
0	0.768723	0.987	0.969	0	0	Aldob
0	0.783544	0.898	0.916	0	0	Atp5d
0	0.830692	0.89	0.908	0	0	Uqcrb
0	0.569171	0.912	0.929	0	0	Cox5a
0	0.815223	0.907	0.924	0	0	Atp5j
0	0.891492	0.91	0.894	0	0	Ass1
0	0.745788	0.913	0.929	0	0	Chchd10
0	0.579067	0.933	0.949	0	0	Rps24
0	0.708778	0.921	0.936	0	0	Cox5b
0	0.512938	0.99	0.975	0	0	Dbi
0	0.987161	0.929	0.915	0	0	Mif
0	1.04083	0.947	0.933	0	0	Gapdh
0	0.855602	0.901	0.914	0	0	Mdh1
0	0.730153	0.937	0.95	0	0	Rpl28
0	0.657606	0.925	0.938	0	0	Cox6b1
0	0.734023	0.998	0.986	0	0	Tpt1
0	0.543755	0.983	0.971	0	0	Gpx1
0	0.836928	0.915	0.926	0	0	Atp5h
0	0.651876	0.981	0.97	0	0	Prdx5
0	0.79846	0.902	0.912	0	0	Slc25a5
0	1.00174	0.878	0.888	0	0	Fbp1
0	0.625654	0.9	0.91	0	0	Rida
0	0.609012	0.93	0.94	0	0	Rps2
0	0.941587	0.941	0.932	0	0	Akr1a1
0	1.01153	0.998	0.99	0	0	Ftl1
0	0.656742	0.927	0.935	0	0	Hint1
0	0.810126	0.958	0.95	0	0	Ppia
0	0.900997	0.931	0.925	0	0	Prdx1
0	0.785251	0.932	0.938	0	0	Atp5g1
0	0.537914	0.97	0.965	0	0	Ndufa4
0	0.851544	0.999	0.995	0	0	Fxyd2
0	0.795188	0.945	0.942	0	0	Ldhb
0	0.709295	0.957	0.955	0	0	Atp5b
0	0.605721	0.962	0.964	0	0	Cox6c
0	0.713891	1	0.998	0	0	Fth1
0	0.561879	0.961	0.96	0	0	Rpl23
9.88131291682493e-324	-0.98525	0.055	0.283	2.46736383533119e-319	0	Trak2
1.97626258336499e-323	-0.60819	0.106	0.371	4.93472767066237e-319	0	Zfp207
5.92878775009496e-323	-0.72943	0.073	0.315	1.48041830119871e-318	0	Tmem51
7.90505033345994e-323	-0.66477	0.106	0.368	1.97389106826495e-318	0	Vps35l
3.16202013338398e-322	0.589311	0.875	0.914	7.89556427305979e-318	0	Rps14
6.91691904177745e-322	0.57698	0.879	0.926	1.72715468473183e-317	0	Eif1
1.86756814127991e-321	-1.04527	0.069	0.304	4.66331764877594e-317	0	Crebbp
1.59286764219218e-320	-1.0669	0.049	0.27	3.97739050255387e-316	0	Tm9sf4
1.76480248694493e-320	-0.82968	0.091	0.342	4.4067118099015e-316	0	Mtus1
3.11162543750817e-320	-0.51216	0.288	0.653	7.7697287174579e-316	0	H2-D1
3.2005572537596e-320	-0.82087	0.08	0.325	7.99179146263771e-316	0	Gclc
7.55426372491266e-320	-0.54723	0.754	0.913	1.88629965211069e-315	0	Acsm2
2.06618253090809e-319	-0.68103	0.091	0.342	5.15925777967751e-315	0	Tnpo3
3.79768499332333e-319	-1.43164	0.053	0.272	9.48281942832834e-315	0	Sorbs1
3.93424473783385e-319	-0.50426	0.128	0.405	9.82380911037111e-315	0	Dusp11
1.21308926154693e-318	-1.23973	0.058	0.283	3.02908388608268e-314	0	Fgd4
1.31207037303476e-318	-0.96268	0.067	0.301	3.27623972146781e-314	0	Rassf1
3.17242515588539e-318	-1.28447	0.052	0.272	7.92154561424583e-314	0	Tcf4
5.10076337160378e-318	-0.68375	0.07	0.308	1.27366061388946e-313	0	Itfg1
7.29876261682232e-318	-1.11849	0.052	0.274	1.82250102542053e-313	0	Susd2
7.46544060310332e-318	-1.19116	0.056	0.28	1.8641205185949e-313	0	Vwa8
1.01042649801673e-317	-1.11129	0.073	0.308	2.52303496554776e-313	0	Sgk1
1.45164095359104e-317	-1.01819	0.062	0.29	3.62474746111683e-313	0	Uhrf1bp1l
2.81135210059169e-317	-1.40143	0.063	0.288	7.01994619517746e-313	0	Rabgap1l
2.98615153795904e-317	-1.50567	0.135	0.398	7.45642039028371e-313	0	Hspa1a
5.062791462327e-317	0.807332	0.769	0.841	1.26417902814305e-312	0	Etfb
1.87696289834871e-316	-1.05821	0.065	0.295	4.68677635717673e-312	0	Ecpas
2.12597870314548e-316	-0.80733	0.067	0.301	5.30856882175427e-312	0	Retsat
2.34421490989825e-316	-1.26319	0.05	0.267	5.85350463001593e-312	0	Arid1a
2.70984127418402e-316	-0.82677	0.064	0.296	6.76647366163751e-312	0	Tmem189
3.60009094806694e-316	-0.78013	0.097	0.35	8.98942709732314e-312	0	Ppp3ca
9.75188263839703e-316	-0.87219	0.07	0.304	2.43504509480774e-311	0	Zmiz1
1.35118189413024e-315	-1.40348	0.052	0.271	3.3739011896432e-311	0	Sox6
3.22917457350458e-315	-1.08232	0.063	0.29	8.06324891004093e-311	0	Map3k2
3.66369854427513e-314	-0.77392	0.074	0.312	9.148255265055e-310	0	Nemf
6.89985228217594e-314	-0.5057	0.123	0.396	0	0	Msn
8.21178921993734e-314	-0.79513	0.086	0.33	0	0	Brd4
1.5946319676291e-312	-1.319	0.043	0.255	3.98e-308	0	Sorl1
1.71841701210664e-312	-1.20181	0.047	0.263	4.29e-308	0	Ifngr1
3.2291047888467e-312	-1.23145	0.046	0.259	8.06e-308	0	Col4a2
7.00940850518069e-312	-0.72113	0.097	0.35	1.75e-307	0	Lpl
1.60740963237314e-311	-0.60757	0.091	0.339	4.01e-307	0	Trim44
6.76445376702606e-311	-0.86316	0.066	0.295	1.69e-306	0	Nipa2
9.50602730579336e-311	-1.57812	0.065	0.287	2.37e-306	0	Cyp2e1
3.56907525961258e-310	-1.40154	0.047	0.26	8.91e-306	0	Tead1
0	-0.63724	0.11	0.37	5.84e-305	0	Lztr1
0	-0.78801	0.06	0.286	1.27e-304	0	Nfe2l1
3.01e-308	-1.15185	0.051	0.266	7.52e-304	0	Cep350
5.76e-308	-0.6763	0.098	0.348	1.44e-303	0	Pde4dip
1.11e-307	-0.94511	0.046	0.26	2.77e-303	0	Ncln
1.62e-307	-0.88996	0.084	0.323	4.05e-303	0	Plekhm2
1.3e-306	-0.89381	0.068	0.296	3.26e-302	0	Snx18
1.99e-306	-1.01338	0.053	0.271	4.96e-302	0	Bpnt2
2.81e-306	-0.94607	0.061	0.284	7.02e-302	0	Cnot6
2.95e-306	-1.01785	0.058	0.277	7.36e-302	0	Fam126b
4.49e-306	-0.85285	0.076	0.311	1.12e-301	0	Gadd45a
7.12e-306	-1.13964	0.045	0.256	1.78e-301	0	Iqgap1
7.66e-306	-1.25332	0.057	0.273	1.91e-301	0	Sntb2
8.64e-306	-0.51437	0.115	0.376	2.16e-301	0	Tmem64
1.84e-304	-0.87146	0.076	0.308	4.59e-300	0	Tut7
2.63e-304	-0.81258	0.057	0.277	6.56e-300	0	Minpp1
3.46e-304	-0.51805	0.109	0.365	8.63e-300	0	Prpf40a
4.3e-304	-1.16803	0.045	0.255	1.07e-299	0	Maco1
8.06e-304	0.736522	0.786	0.869	2.01e-299	0	Gabarap
5.19e-303	-0.79237	0.079	0.312	1.3e-298	0	Oplah
7.88e-303	-0.9758	0.046	0.257	1.97e-298	0	Pbxip1
1.84e-302	-0.93982	0.061	0.282	4.59e-298	0	Lpar3
2.89e-302	-1.25762	0.048	0.258	7.22e-298	0	Pds5a
5.32e-302	-0.79563	0.09	0.331	1.33e-297	0	Pyroxd2
6.38e-302	-0.77474	0.073	0.304	1.59e-297	0	Tor1aip1
7.03e-302	-0.52725	0.113	0.37	1.75e-297	0	Mark2
1.27e-301	-0.94649	0.056	0.273	3.16e-297	0	Creb3l2
2.21e-301	-0.59556	0.082	0.321	5.51e-297	0	Xbp1
1.09e-300	-1.00347	0.059	0.277	2.71e-296	0	Xiap
2.07e-300	0.612111	0.848	0.892	5.16e-296	0	Rps4x
2.69e-300	-0.5745	0.091	0.334	6.71e-296	0	Ppm1a
3.5e-300	-0.94966	0.053	0.267	8.73e-296	0	Sqle
4.83e-300	-0.83356	0.075	0.305	1.21e-295	0	Safb
5.23e-300	-0.81597	0.075	0.304	1.31e-295	0	Cnot1
9.39e-300	-0.92002	0.091	0.331	2.34e-295	0	Btg1
1.37e-299	-1.78902	0.049	0.256	3.42e-295	0	Glis3
3.14e-299	-0.82531	0.055	0.271	7.85e-295	0	Erlin2
4.03e-299	-1.02872	0.069	0.294	1.01e-294	0	BC024386
1.08e-298	-1.09293	0.052	0.263	2.7e-294	0	Cpsf6
1.5e-298	-1.09836	0.055	0.269	3.73e-294	0	Ubr4
1.62e-298	0.800617	0.767	0.847	4.04e-294	0	Atp5mpl
1.66e-298	-0.91478	0.064	0.285	4.16e-294	0	Dyrk2
2.36e-298	-0.86146	0.076	0.305	5.89e-294	0	Wac
5.77e-298	-1.15223	0.058	0.273	1.44e-293	0	Hps5
8.63e-298	-0.64894	0.106	0.357	2.15e-293	0	Baiap2
1.2e-297	-0.74485	0.058	0.276	3e-293	0	Stt3a
1.43e-297	-0.56317	0.097	0.342	3.58e-293	0	Fndc3a
3.26e-297	-0.98077	0.054	0.267	8.13e-293	0	Sema3b
5.08e-297	-1.40134	0.049	0.256	1.27e-292	0	Arid1b
6.19e-297	-1.38761	0.05	0.258	1.55e-292	0	Map3k5
3.24e-296	-1.14558	0.081	0.309	8.09e-292	0	Dpyd
4.52e-296	-0.81948	0.075	0.304	1.13e-291	0	Hipk2
7.73e-296	-1.35195	0.046	0.25	1.93e-291	0	Sbf2
2.06e-295	0.711195	0.79	0.869	5.13e-291	0	Naca
3.15e-295	-0.9289	0.242	0.536	7.87e-291	0	Gadd45g
3.41e-295	0.582284	0.858	0.909	8.5e-291	0	Rps8
3.96e-295	-0.6564	0.067	0.291	9.88e-291	0	Lmbrd1
8.14e-295	-0.53771	0.1	0.346	2.03e-290	0	Syncrip
1.02e-294	-0.54195	0.106	0.355	2.53e-290	0	Crebrf
1.42e-294	-0.50385	0.118	0.376	3.54e-290	0	Ppp2r5e
2.14e-294	-1.0035	0.061	0.277	5.33e-290	0	Mib1
2.83e-294	-0.70587	0.085	0.319	7.05e-290	0	Gucd1
5e-294	-1.33171	0.046	0.25	1.25e-289	0	Kdm6b
3.14e-293	-0.57844	0.085	0.321	7.85e-289	0	Tor1aip2
1.73e-292	-0.59677	0.07	0.296	4.32e-288	0	Zdhhc9
6.85e-292	-0.64108	0.097	0.337	1.71e-287	0	Wwp1
1.66e-291	-1.05767	0.066	0.284	4.15e-287	0	Slc22a2
3.98e-291	-1.97638	0.054	0.257	9.94e-287	0	Slc22a6
4.51e-291	-0.8974	0.063	0.279	1.12e-286	0	Neurl4
7.55e-291	-0.74914	0.094	0.332	1.89e-286	0	Arrdc3
8.57e-291	-1.98169	0.084	0.304	2.14e-286	0	Napsa
3.67e-290	-1.41906	0.093	0.325	9.17e-286	0	Gphn
5.3e-290	-0.8935	0.062	0.278	1.32e-285	0	Ces2c
9.53e-290	-0.56014	0.11	0.357	2.38e-285	0	Norad
7.18e-289	-0.94686	0.073	0.295	1.79e-284	0	Adap2
9.25e-289	-0.95093	0.05	0.256	2.31e-284	0	Man1a2
2.69e-288	-0.61242	0.074	0.299	6.71e-284	0	Diaph1
4.87e-288	-0.75382	0.071	0.294	1.21e-283	0	Usp47
2.09e-287	-0.63943	0.096	0.334	5.22e-283	0	Ddx46
2.14e-287	-1.09656	0.073	0.294	5.35e-283	0	Arhgap42
2.22e-287	-0.88524	0.049	0.254	5.54e-283	0	Tmed5
2.46e-287	-0.53247	0.096	0.336	6.15e-283	0	Limd1
1.3e-286	-0.8577	0.071	0.292	3.24e-282	0	Smg7
2.38e-286	-0.8246	0.059	0.271	5.94e-282	0	C1galt1
4.83e-286	-0.77532	0.072	0.294	1.21e-281	0	Aoah
5.39e-286	-0.56442	0.097	0.337	1.35e-281	0	Matr3
5.41e-286	0.526706	0.906	0.935	1.35e-281	0	Cox7a2
5.61e-286	-0.50428	0.11	0.359	1.4e-281	0	Srsf1
7.85e-286	-1.13659	0.059	0.268	1.96e-281	0	Lrba
9.58e-286	-0.51467	0.069	0.291	2.39e-281	0	Spint1
1.4e-285	-0.65859	0.082	0.31	3.49e-281	0	Zfr
2.45e-285	-0.63687	0.071	0.293	6.11e-281	0	Tmem82
3.03e-285	-0.88028	0.049	0.254	7.57e-281	0	Slc44a4
3.79e-285	-0.96304	0.063	0.276	9.46e-281	0	Stk38
1.07e-284	0.666243	0.806	0.871	2.68e-280	0	Esd
2.65e-284	-0.71517	0.084	0.312	6.61e-280	0	Thrap3
2.95e-284	-0.7597	0.078	0.302	7.37e-280	0	Zfp644
3.43e-284	-1.44248	0.06	0.27	8.56e-280	0	Slc18a1
3.94e-284	0.580724	0.854	0.918	9.83e-280	0	Rpl11
9.02e-284	-0.63297	0.071	0.291	2.25e-279	0	Mgat4b
9.76e-284	-0.78527	0.077	0.3	2.44e-279	0	Zbtb41
2.03e-283	-0.66559	0.083	0.31	5.07e-279	0	Npepps
2.15e-283	-0.61655	0.09	0.321	5.38e-279	0	Tab2
3.73e-283	-0.8154	0.074	0.293	9.31e-279	0	Ppp4r3a
4.1e-283	-0.64766	0.085	0.314	1.02e-278	0	Wdr33
5.9e-283	-0.76159	0.085	0.312	1.47e-278	0	Plekhg3
6.68e-283	-0.79755	0.075	0.296	1.67e-278	0	Zbtb38
6.82e-283	-0.68725	0.062	0.276	1.7e-278	0	P2rx4
9.85e-283	0.560749	0.869	0.928	2.46e-278	0	Ndufa13
1.15e-282	-0.66294	0.11	0.354	2.88e-278	0	Agxt2
1.18e-282	-0.50941	0.106	0.348	2.95e-278	0	Nfe2l2
2.75e-282	-0.71232	0.071	0.289	6.87e-278	0	Myo5b
4.58e-282	-1.14145	0.054	0.259	1.14e-277	0	Brd8
4.65e-282	-0.57866	0.089	0.321	1.16e-277	0	Ptbp3
1.32e-281	-0.70387	0.065	0.279	3.31e-277	0	Pdia4
1.39e-281	-0.50004	0.073	0.297	3.48e-277	0	Ppt1
2.55e-281	-0.89941	0.062	0.273	6.36e-277	0	Larp1
2.72e-281	-0.67295	0.081	0.306	6.79e-277	0	Mapk14
3.4e-281	-0.6056	0.063	0.278	8.48e-277	0	Ppt2
1.55e-280	-0.73259	0.106	0.345	3.87e-276	0	Cmip
2.73e-280	-0.7751	0.075	0.295	6.82e-276	0	Ctnnd1
7e-280	-0.61083	0.084	0.311	1.75e-275	0	Hif1a
1.36e-279	-0.96546	0.06	0.268	3.4e-275	0	Arhgef5
2.62e-279	-0.6006	0.116	0.362	6.53e-275	0	Ypel2
3.11e-279	-0.92017	0.062	0.271	7.76e-275	0	Usp7
1e-278	-0.74952	0.078	0.298	2.51e-274	0	Pik3ca
7.55e-278	-0.63545	0.072	0.291	1.88e-273	0	Rnf130
1.24e-277	-1.16851	0.055	0.256	3.09e-273	0	Ikbkb
1.32e-277	0.579011	0.846	0.903	3.29e-273	0	Rps3a1
1.48e-277	-0.66599	0.054	0.26	3.7e-273	0	Sptlc1
3.01e-277	0.768274	0.768	0.853	7.5e-273	0	Rps26
4.43e-277	-0.67969	0.065	0.278	1.11e-272	0	Sgms2
6.65e-277	-0.85393	0.069	0.283	1.66e-272	0	Zfp148
1.31e-276	-0.54884	0.093	0.324	3.27e-272	0	Ppm1b
2.47e-276	-0.80672	0.058	0.264	6.16e-272	0	Ppfibp1
7.57e-276	0.551264	0.851	0.91	1.89e-271	0	Rps9
1.49e-275	-1.05051	0.087	0.31	3.71e-271	0	Fga
1.72e-275	-0.68339	0.09	0.318	4.29e-271	0	Zfp36l2
1.82e-275	-0.59246	0.092	0.322	4.54e-271	0	Gpbp1l1
5.11e-275	-0.7147	0.06	0.268	1.28e-270	0	Faf2
6.46e-275	-0.78767	0.069	0.282	1.61e-270	0	Polr2a
2.29e-274	-0.5915	0.091	0.32	5.73e-270	0	Ythdf3
3.2e-274	-0.55052	0.068	0.283	7.98e-270	0	Dnajb9
3.36e-274	-0.95728	0.061	0.267	8.38e-270	0	Nfx1
3.36e-274	-0.8989	0.059	0.264	8.4e-270	0	Clock
1.66e-273	-0.7174	0.051	0.252	4.15e-269	0	Ace2
2.24e-273	-0.73467	0.066	0.276	5.58e-269	0	Hipk1
2.83e-273	-0.71704	0.081	0.302	7.08e-269	0	Ireb2
6.51e-273	0.587043	0.848	0.913	1.62e-268	0	Uqcr11
7.33e-272	0.503184	0.876	0.923	1.83e-267	0	Ptma
7.47e-271	-0.86789	0.07	0.28	1.87e-266	0	Pik3r1
8.89e-271	-0.98315	0.058	0.26	2.22e-266	0	Marchf7
1.88e-270	-0.65771	0.083	0.304	4.7e-266	0	Gcc2
5.55e-270	-0.63689	0.09	0.315	1.39e-265	0	Acot2
7.11e-270	-0.58294	0.078	0.296	1.77e-265	0	Trpc4ap
1.23e-269	-0.9674	0.056	0.256	3.07e-265	0	Myo7b
1.45e-269	-0.51888	0.104	0.34	3.63e-265	0	Tnpo1
1.67e-269	-0.63199	0.063	0.271	4.18e-265	0	Slc39a5
3.05e-269	-0.58013	0.09	0.316	7.62e-265	0	Pank1
5.31e-269	0.66734	0.799	0.88	1.33e-264	0	Ndufa2
3.1e-268	-0.74298	0.086	0.307	7.75e-264	0	Cobll1
3.96e-268	-0.9251	0.054	0.252	9.89e-264	0	Hps4
7.25e-268	-0.96138	0.057	0.256	1.81e-263	0	Usp19
1.63e-267	-0.65623	0.086	0.306	4.08e-263	0	Cacul1
1.84e-267	-0.51388	0.087	0.31	4.59e-263	0	Tmem135
7.77e-267	0.592627	0.825	0.897	1.94e-262	0	Rps13
1.09e-266	-0.71732	0.082	0.3	2.71e-262	0	Pmaip1
5.04e-266	-0.89941	0.074	0.284	1.26e-261	0	Sh3d19
1.14e-265	-0.90218	0.074	0.283	2.86e-261	0	Arhgef10l
4.32e-265	-0.87792	0.061	0.262	1.08e-260	0	Kazn
4.51e-265	-0.53736	0.091	0.316	1.13e-260	0	Llgl2
6.35e-265	-0.81636	0.083	0.299	1.59e-260	0	Cited2
1.26e-264	-0.66427	0.059	0.261	3.15e-260	0	Clrn3
1.57e-264	-0.60885	0.083	0.302	3.93e-260	0	Slc51a
2.08e-263	-1.0944	0.057	0.254	5.19e-259	0	Stag1
2.56e-263	-0.86498	0.059	0.259	6.39e-259	0	Cdip1
5.43e-263	-0.52903	0.099	0.327	1.36e-258	0	Dmtn
7.83e-263	-0.64641	0.058	0.259	1.96e-258	0	Yipf5
1.13e-262	-0.87329	0.076	0.288	2.82e-258	0	Tnfrsf12a
1.34e-262	0.61854	0.813	0.903	3.34e-258	0	Serf2
1.38e-262	-0.72273	0.067	0.273	3.44e-258	0	Deptor
1.45e-262	-0.95973	0.058	0.257	3.63e-258	0	Sh3tc1
7.02e-262	-0.56212	0.07	0.277	1.75e-257	0	Cab39
8.21e-262	-0.77036	0.073	0.281	2.05e-257	0	Prrc2a
1.21e-261	-1.12365	0.059	0.256	3.01e-257	0	Prkag2
1.81e-261	-0.81992	0.068	0.273	4.52e-257	0	Bbx
1.92e-261	-0.54344	0.084	0.301	4.8e-257	0	Esf1
4.81e-261	-0.65266	0.075	0.285	1.2e-256	0	Mapk1ip1l
5.4e-261	0.648998	0.8	0.884	1.35e-256	0	Oaz1
1.01e-260	-0.73956	0.121	0.359	2.53e-256	0	Nat8
5.57e-260	-1.44202	0.151	0.397	1.39e-255	0	H2-Ab1
1.3e-259	-0.64068	0.071	0.279	3.25e-255	0	Naa15
1.66e-259	-0.6553	0.075	0.283	4.15e-255	0	Cep170b
3.31e-258	-0.55845	0.067	0.272	8.27e-254	0	Fads1
1.98e-257	-0.79069	0.068	0.271	4.96e-253	0	Arhgap29
1.17e-255	-0.75778	0.072	0.276	2.91e-251	0	Jade1
1.45e-255	-0.72309	0.078	0.287	3.62e-251	0	Tdp2
2.15e-255	-0.84307	0.06	0.257	5.38e-251	0	Rspry1
1.16e-254	-0.77243	0.058	0.255	2.9e-250	0	Serpinf2
1.37e-254	-0.62401	0.079	0.288	3.42e-250	0	Slmap
9.88e-254	0.582823	0.822	0.902	2.47e-249	0	Rps11
1.56e-253	-0.64185	0.073	0.278	3.9e-249	0	Bcar1
3.37e-253	-1.05324	0.073	0.275	8.41e-249	0	Ier2
5.13e-253	-0.65569	0.075	0.281	1.28e-248	0	Tlk1
8.35e-253	-0.92659	0.058	0.251	2.08e-248	0	Inpp5f
2.94e-252	0.685402	0.795	0.876	7.35e-248	0	Atp5md
5.1e-252	-0.67021	0.066	0.265	1.27e-247	0	Ltbr
1.17e-251	-0.71114	0.073	0.277	2.92e-247	0	Araf
1.88e-249	0.722022	0.757	0.848	4.69e-245	0	Ndufa5
4.68e-249	-0.5567	0.107	0.331	1.17e-244	0	Hook2
7.35e-249	-0.60424	0.061	0.257	1.84e-244	0	Ptdss2
1.02e-248	0.834662	0.724	0.829	2.54e-244	0	Atp6v1f
1.24e-248	-0.54373	0.079	0.287	3.11e-244	0	Snrnp48
1.52e-248	-0.72711	0.072	0.273	3.79e-244	0	Tiparp
2.48e-247	-0.72362	0.069	0.268	6.18e-243	0	Ski
2.53e-247	-0.98991	0.104	0.319	6.31e-243	0	Rdh16f2
2.27e-246	-0.62593	0.077	0.281	5.68e-242	0	Phactr4
3.86e-246	-0.67087	0.074	0.274	9.65e-242	0	Strbp
4.72e-246	-0.61304	0.072	0.272	1.18e-241	0	Wwp2
7.63e-246	-0.70793	0.064	0.258	1.91e-241	0	Top2b
1.72e-245	-1.87583	0.208	0.461	4.29e-241	0	Cd74
5.84e-244	-0.75877	0.142	0.377	1.46e-239	0	Id1
6.51e-244	-0.79491	0.062	0.252	1.63e-239	0	Rbm28
8.41e-244	0.730368	0.753	0.829	2.1e-239	0	Ddt
6.31e-243	0.535906	0.849	0.913	1.57e-238	0	Rps18
6.81e-243	0.520145	0.855	0.925	1.7e-238	0	Rps20
4.06e-242	-0.50101	0.088	0.297	1.01e-237	0	Ap1ar
4.5e-242	-0.54883	0.066	0.262	1.12e-237	0	Mfsd11
4.6e-242	-0.65057	0.07	0.267	1.15e-237	0	Afg3l2
5.08e-242	-0.70519	0.065	0.258	1.27e-237	0	Cnot4
9.24e-242	-0.65456	0.063	0.254	2.31e-237	0	Cyp51
1.36e-241	0.605347	0.832	0.866	3.4e-237	0	Ttc36
1.66e-241	-0.72042	0.082	0.286	4.13e-237	0	Hnf1b
3.02e-241	-0.60959	0.075	0.274	7.54e-237	0	AW549877
1.63e-240	-0.55161	0.086	0.293	4.07e-236	0	Mtmr11
3.28e-240	-0.56087	0.076	0.276	8.19e-236	0	Zfp91
3.24e-238	-0.53529	0.088	0.294	8.1e-234	0	Zkscan1
4.13e-238	0.631282	0.8	0.881	1.03e-233	0	Rps17
7.7e-238	0.781521	0.726	0.82	1.92e-233	0	Ndufs6
9.2e-238	-0.52072	0.37	0.673	2.3e-233	0	G6pc
1.36e-237	-0.58833	0.068	0.261	3.41e-233	0	Mier1
1.67e-236	-0.76412	0.069	0.261	4.18e-232	0	Maz
9.64e-236	-0.74904	0.063	0.25	2.41e-231	0	Klf3
2.24e-235	-0.61483	0.079	0.277	5.59e-231	0	Rest
4.9e-235	-0.59354	0.077	0.274	1.22e-230	0	Zbtb7a
4.42e-233	-0.62789	0.072	0.265	1.1e-228	0	Smarcc2
5.45e-233	0.681268	0.771	0.858	1.36e-228	0	Cisd1
6.91e-232	-0.5442	0.077	0.274	1.73e-227	0	Kpnb1
7.64e-232	-0.55744	0.064	0.25	1.91e-227	0	Sfxn2
4.81e-231	-0.55922	0.081	0.279	1.2e-226	0	Sf1
6.51e-231	-0.6015	0.088	0.29	1.63e-226	0	Hnrnpr
8.12e-231	-0.67185	0.075	0.268	2.03e-226	0	Fbxl3
1.03e-230	-0.51952	0.082	0.282	2.57e-226	0	Ddx50
1.57e-230	-0.64038	0.073	0.265	3.93e-226	0	Ube4b
2.51e-230	0.542692	0.829	0.896	6.26e-226	0	Rps3
1.64e-229	0.738007	0.749	0.841	4.1e-225	0	Tpi1
2.51e-228	0.622711	0.8	0.879	6.26e-224	0	Ubb
5.48e-228	0.640196	0.829	0.851	1.37e-223	0	Akr1c21
5.04e-225	0.518822	0.83	0.899	1.26e-220	0	Rpl18a
1.03e-224	-0.54205	0.08	0.275	2.56e-220	0	Glyctk
2.87e-224	-0.72697	0.099	0.304	7.16e-220	0	Dnajb1
1.21e-221	-0.52142	0.078	0.269	3.02e-217	0	Hoxa9
2.62e-221	-0.58168	0.067	0.25	6.54e-217	0	Exoc5
6.95e-221	-0.51185	0.076	0.265	1.74e-216	0	Kat2b
2.29e-219	-0.5478	0.067	0.25	5.71e-215	0	Pi4k2a
4.77e-218	0.503911	0.846	0.905	1.19e-213	0	Rps5
5.61e-218	-0.6099	0.069	0.252	1.4e-213	0	Csnk1g3
1.61e-217	0.714623	0.736	0.831	4.02e-213	0	Ndufab1
2.48e-217	-0.62072	0.071	0.255	6.19e-213	0	Secisbp2l
2.6e-217	-0.50867	0.07	0.255	6.49e-213	0	Slc66a2
4.44e-217	-0.55308	0.068	0.25	1.11e-212	0	Fmr1
1.26e-216	-0.78798	0.225	0.48	3.14e-212	0	Cndp2
1.53e-216	-0.54682	0.079	0.268	3.83e-212	0	Fermt1
1.19e-215	-0.51672	0.082	0.272	2.98e-211	0	Ehhadh
6.68e-213	-0.68746	0.079	0.264	1.67e-208	0	Mpv17l
1.18e-212	-0.57843	0.07	0.25	2.94e-208	0	Rab21
3.91e-212	-0.51909	0.084	0.274	9.75e-208	0	Tmpo
2.24e-210	0.55827	0.808	0.889	5.59e-206	0	Rpl8
3.63e-210	0.679012	0.748	0.852	9.06e-206	0	Rpl29
6.54e-210	-1.88347	0.093	0.282	1.63e-205	0	H2-Eb1
9.48e-210	0.8787	0.69	0.797	2.37e-205	0	Cystm1
5.19e-209	-0.54817	0.072	0.252	1.3e-204	0	Mfn1
4.28e-207	-0.51608	0.071	0.25	1.07e-202	0	Gpbp1
1.12e-206	-0.67194	0.092	0.283	2.81e-202	0	Nfkbia
1.52e-204	-2.02687	0.083	0.261	3.79e-200	0	H2-Aa
8.6e-201	0.868337	0.684	0.783	2.15e-196	0	Sdhb
1.39e-200	-0.50833	0.087	0.271	3.48e-196	0	Gm43305
2.33e-200	0.690604	0.735	0.833	5.81e-196	0	Pebp1
1.3e-199	0.660916	0.745	0.85	3.25e-195	0	Ndufb11
6.01e-199	0.66582	0.746	0.849	1.5e-194	0	Ndufb5
6.74e-196	0.685117	0.729	0.837	1.68e-191	0	Sod2
7.63e-196	-0.51113	0.076	0.25	1.91e-191	0	Pdlim5
1.31e-195	-0.50537	0.465	0.76	3.27e-191	0	Nox4
2.41e-195	0.653825	0.755	0.845	6.03e-191	0	Rpl3
1.07e-194	-0.92794	0.104	0.29	2.66e-190	0	Hsd3b2
5.14e-194	0.765332	0.702	0.806	1.28e-189	0	Micos13
1.55e-192	0.511648	0.809	0.907	3.88e-188	0	Rpl13
2.92e-185	0.747056	0.704	0.812	7.28e-181	0	Txndc17
6.53e-185	0.624706	0.746	0.858	1.63e-180	0	Rpl22
2.68e-183	0.938776	0.645	0.694	6.69e-179	0	H2bc4
8.26e-183	0.874132	0.669	0.766	2.06e-178	0	Pcbd1
2.27e-180	0.840354	0.675	0.783	5.67e-176	0	Ndufa11
2.51e-177	0.531338	0.797	0.886	6.27e-173	0	Ndufb8
4.73e-176	0.644777	0.73	0.831	1.18e-171	0	Hint2
8.3e-176	0.668877	0.721	0.828	2.07e-171	0	Btf3
4.69e-174	0.776853	0.688	0.805	1.17e-169	0	Pfdn5
3e-173	0.655262	0.73	0.851	7.49e-169	0	Rpl14
1.32e-172	0.63325	0.742	0.848	3.3e-168	0	Rpl10
3e-169	0.607856	0.755	0.866	7.48e-165	0	Gng5
3.08e-168	0.702939	0.711	0.832	7.68e-164	0	Elob
3.56e-168	-0.94813	0.103	0.275	8.9e-164	0	Atf3
1.22e-167	0.806904	0.672	0.784	3.06e-163	0	Uqcrfs1
2.23e-165	0.689149	0.708	0.81	5.56e-161	0	Ndufb6
9.38e-165	0.622767	0.746	0.841	2.34e-160	0	Sord
1.42e-162	0.539532	0.764	0.866	3.56e-158	0	Rps23
2.41e-160	0.663546	0.715	0.843	6.03e-156	0	Ndufb7
7.52e-158	0.678744	0.746	0.858	1.88e-153	0	Glyat
1.01e-153	0.751666	0.683	0.798	2.53e-149	0	Calml4
8.85e-146	0.519939	0.768	0.87	2.21e-141	0	Rps10
8.11e-145	0.619594	0.727	0.846	2.03e-140	0	H3f3a
3.07e-144	0.528953	0.776	0.893	7.67e-140	0	Rpl36
1.64e-143	0.626081	0.725	0.833	4.1e-139	0	Ndufc2
1.83e-142	0.765632	0.663	0.78	4.58e-138	0	Prdx2
6.29e-142	0.883747	0.63	0.736	1.57e-137	0	Swi5
8.59e-142	0.687766	0.685	0.81	2.14e-137	0	Edf1
1.1e-138	0.523994	0.746	0.857	2.74e-134	0	Rpl17
2.11e-138	0.633468	0.709	0.837	5.26e-134	0	Smdt1
6.98e-138	0.785661	0.665	0.789	1.74e-133	0	Ndufv3
3.03e-131	0.663522	0.693	0.827	7.56e-127	0	Rpl7a
1.67e-126	0.729043	0.659	0.775	4.18e-122	0	Akr7a5
2.43e-126	0.865139	0.628	0.722	6.08e-122	0	Dcxr
1.27e-120	0.620716	0.695	0.823	3.18e-116	0	Rpl27
1.6e-117	0.771012	0.633	0.715	3.99e-113	0	H2aj
5.33e-117	0.685591	0.66	0.784	1.33e-112	0	Nme1
6.23e-117	0.790159	0.649	0.77	1.56e-112	0	Eif5a
1.54e-115	0.748441	0.66	0.79	3.85e-111	0	Atp5k
1.12e-113	0.509676	0.744	0.858	2.79e-109	0	Rps7
2.43e-113	0.650737	0.673	0.798	6.07e-109	0	Khk
1.23e-112	0.589743	0.704	0.827	3.07e-108	0	Rpl34
5.48e-110	0.645543	0.686	0.804	1.37e-105	0	Aldh2
1.88e-106	0.582315	0.693	0.822	4.69e-102	0	Rpl12
5.7e-104	0.605703	0.69	0.824	1.42e-99	0	Scp2
6.24e-101	0.890981	0.604	0.731	1.56e-96	0	Ndufv2
2.51e-100	0.952537	0.582	0.695	6.28e-96	0	Qdpr
4.66e-99	0.677735	0.652	0.793	1.16e-94	0	Mdh2
4.57e-98	0.83265	0.623	0.752	1.14e-93	0	S100a1
1.51e-94	0.71607	0.638	0.777	3.77e-90	0	Ndufs7
1.05e-92	0.635977	0.659	0.8	2.62e-88	0	Suclg1
6.33e-90	0.619797	0.671	0.813	1.58e-85	0	Ndufa7
9.58e-89	0.669217	0.651	0.801	2.39e-84	0	Ndufb3
2.82e-88	0.516437	0.154	0.307	7.03e-84	0	Tfg
7.54e-88	0.514247	0.731	0.847	1.88e-83	0	Oxct1
5.52e-87	0.856392	0.587	0.68	1.38e-82	0	Cela1
1.01e-83	0.532236	0.191	0.362	2.52e-79	0	Tm2d1
9.61e-83	0.531343	0.191	0.362	2.4e-78	0	Vapb
6.26e-82	0.50887	0.147	0.291	1.56e-77	0	Zwint
2.7e-80	0.502408	0.166	0.317	6.75e-76	0	Ubxn6
6.07e-79	0.50675	0.214	0.394	1.52e-74	0	Sin3b
9.56e-79	-1.47648	0.223	0.379	2.39e-74	0	Tmsb4x
2.54e-78	0.564047	0.168	0.32	6.34e-74	0	Rtcb
3.66e-78	0.710685	0.632	0.78	9.15e-74	0	Ndufs5
1.08e-77	0.572681	0.157	0.301	2.69e-73	0	Sirt2
1.1e-77	0.88091	0.585	0.686	2.74e-73	0	Acaa2
1.44e-77	0.518187	0.211	0.387	3.59e-73	0	Eid1
1.87e-77	0.555893	0.203	0.374	4.67e-73	0	Sqor
2.99e-77	0.522111	0.199	0.366	7.47e-73	0	Srp19
9.9e-77	0.599183	0.663	0.803	2.47e-72	0	Rpl23a
1.91e-76	0.569217	0.196	0.364	4.76e-72	0	Yif1a
2.29e-76	0.75095	0.618	0.765	5.71e-72	0	Idh2
4.21e-76	0.501327	0.198	0.363	1.05e-71	0	Atxn10
6.51e-76	0.731461	0.619	0.762	1.63e-71	0	Ndufa12
1.26e-75	0.61176	0.177	0.332	3.13e-71	0	Tmed6
1.44e-75	0.526061	0.24	0.434	3.59e-71	0	Wdr83os
1.82e-75	0.516821	0.182	0.338	4.54e-71	0	Timm10
1.83e-75	0.508223	0.19	0.351	4.56e-71	0	Ciao2b
1.91e-75	0.527527	0.201	0.37	4.76e-71	0	Tmem70
3.99e-75	0.543326	0.211	0.386	9.96e-71	0	Strap
4.1e-75	0.505739	0.138	0.269	1.02e-70	0	Thap4
6.05e-75	0.528564	0.15	0.288	1.51e-70	0	Zfp467
8.21e-75	0.504031	0.128	0.253	2.05e-70	0	Sec13
4.34e-74	0.767813	0.608	0.747	1.08e-69	0	Phyh
6.4e-74	0.523249	0.216	0.392	1.6e-69	0	Thnsl2
1.66e-73	0.507889	0.184	0.339	4.13e-69	0	Prr13
7.62e-73	0.504732	0.267	0.473	1.9e-68	0	Pdcd6
1.18e-72	0.597254	0.145	0.278	2.96e-68	0	Cdc123
4.06e-72	0.593165	0.656	0.798	1.01e-67	0	Npm1
5.04e-72	0.514465	0.208	0.376	1.26e-67	0	Selenom
1.1e-71	0.509732	0.212	0.384	2.74e-67	0	Emg1
1.43e-71	0.807372	0.592	0.73	3.56e-67	0	Vdac2
1.74e-71	0.566962	0.209	0.378	4.34e-67	0	Pdk2
2.59e-71	0.632084	0.656	0.799	6.47e-67	0	Ldha
4.17e-71	0.802378	0.596	0.738	1.04e-66	0	Atp6v1e1
5.21e-71	0.554708	0.176	0.324	1.3e-66	0	Dap3
6.85e-71	0.696517	0.622	0.769	1.71e-66	0	Tmem256
8.36e-71	0.648842	0.634	0.783	2.09e-66	0	Romo1
1.53e-70	0.523481	0.134	0.258	3.83e-66	0	Necap2
1.75e-70	0.533315	0.156	0.293	4.36e-66	0	Phf5a
2.68e-70	0.51662	0.177	0.325	6.68e-66	0	Gemin7
2.91e-70	0.507696	0.135	0.26	7.25e-66	0	Qprt
8.79e-70	0.578582	0.2	0.36	2.19e-65	0	Txndc9
1.11e-69	0.500617	0.266	0.47	2.77e-65	0	Eif3f
1.56e-69	0.546393	0.2	0.362	3.89e-65	0	Dynlt3
1.65e-69	0.59794	0.139	0.266	4.13e-65	0	Mrps23
2.37e-69	0.513257	0.228	0.408	5.91e-65	0	Psmd13
3.95e-69	0.507275	0.25	0.443	9.87e-65	0	Arpc1a
9.43e-69	0.507326	0.213	0.382	2.36e-64	0	Mrpl32
3.96e-68	0.500421	0.177	0.323	9.9e-64	0	Uchl3
1.14e-67	0.57043	0.164	0.302	2.85e-63	0	Hikeshi
1.25e-67	0.51559	0.172	0.315	3.13e-63	0	Dctpp1
2.94e-67	0.51798	0.154	0.287	7.33e-63	0	Glod4
6.33e-67	0.531694	0.131	0.25	1.58e-62	0	Commd2
1.34e-66	0.53499	0.227	0.401	3.35e-62	0	Commd4
1.4e-66	0.591052	0.138	0.261	3.5e-62	0	Urod
1.62e-66	0.645109	0.149	0.277	4.04e-62	0	Srek1ip1
1.78e-66	0.558438	0.238	0.419	4.45e-62	0	Espn
2.72e-66	0.500447	0.261	0.457	6.79e-62	0	Scrn2
3.27e-66	0.591575	0.171	0.312	8.16e-62	0	Rab8a
4.91e-66	0.504768	0.247	0.432	1.23e-61	0	Ss18l2
8.49e-66	0.574768	0.215	0.382	2.12e-61	0	Sarnp
1.44e-65	0.917302	0.559	0.682	3.6e-61	0	Ndufs8
1.45e-65	0.565095	0.14	0.263	3.62e-61	0	Rpp25l
1.6e-65	0.515519	0.251	0.439	3.99e-61	0	Hmgcl
1.63e-65	0.556848	0.154	0.284	4.06e-61	0	Pkig
3.86e-65	0.535361	0.693	0.825	9.63e-61	0	Comt
5.47e-65	0.546803	0.156	0.287	1.37e-60	0	Bcl7c
6.62e-65	0.525051	0.233	0.409	1.65e-60	0	Naxe
9.6e-65	0.5346	0.151	0.278	2.4e-60	0	Babam1
1.12e-64	0.609698	0.142	0.266	2.8e-60	0	Ncbp2
1.92e-64	0.619148	0.167	0.304	4.79e-60	0	Phb
1.97e-64	0.589332	0.179	0.324	4.91e-60	0	Zbtb8os
2.09e-64	0.543837	0.207	0.367	5.21e-60	0	Tbrg1
2.41e-64	0.56437	0.656	0.813	6.01e-60	0	Vdac1
3.52e-64	0.796169	0.555	0.628	8.8e-60	0	S100g
3.54e-64	0.566542	0.187	0.335	8.83e-60	0	Hprt
4.66e-64	0.522068	0.256	0.446	1.16e-59	0	Ube2a
4.97e-64	0.504724	0.275	0.477	1.24e-59	0	Tmem223
5.03e-64	0.579179	0.234	0.41	1.26e-59	0	Aamdc
5.3e-64	0.593388	0.202	0.359	1.32e-59	0	Mrpl55
5.32e-64	0.543064	0.184	0.33	1.33e-59	0	Rpl7l1
5.36e-64	0.595602	0.176	0.319	1.34e-59	0	Dhrs1
8.57e-64	0.543635	0.136	0.255	2.14e-59	0	Get3
1.05e-63	0.554686	0.212	0.375	2.61e-59	0	Mrpl27
1.15e-63	0.542253	0.156	0.285	2.87e-59	0	Rpain
1.2e-63	0.523649	0.173	0.312	3e-59	0	Eif4e2
1.36e-63	0.586082	0.16	0.292	3.4e-59	0	Chmp4b
1.97e-63	0.564736	0.166	0.301	4.92e-59	0	1110065P20Rik
4.22e-63	0.569681	0.202	0.359	1.05e-58	0	Chrac1
4.5e-63	0.501016	0.303	0.524	1.12e-58	0	Ptges3
5.93e-63	0.510093	0.246	0.428	1.48e-58	0	Mrpl43
8.84e-63	0.530587	0.261	0.452	2.21e-58	0	Ddc
1.19e-62	0.540336	0.173	0.309	2.97e-58	0	Lsm6
1.95e-62	0.597344	0.171	0.308	4.88e-58	0	2210016F16Rik
3.58e-62	0.557838	0.166	0.299	8.95e-58	0	Pigyl
5.07e-62	0.580405	0.2	0.354	1.27e-57	0	Galk1
7.2e-62	0.622202	0.199	0.352	1.8e-57	0	Malsu1
9.01e-62	0.624433	0.165	0.298	2.25e-57	0	Pdcl3
1.66e-61	0.539518	0.67	0.822	4.14e-57	0	Rpl24
1.81e-61	0.612846	0.212	0.373	4.53e-57	0	Sptssa
2.32e-61	0.548313	0.263	0.454	5.8e-57	0	Sars
2.84e-61	0.587418	0.144	0.266	7.09e-57	0	Eif2s1
4.82e-61	0.546152	0.227	0.395	1.2e-56	0	Cfdp1
4.84e-61	0.578796	0.232	0.404	1.21e-56	0	Llph
5.83e-61	0.510921	0.149	0.272	1.46e-56	0	Rraga
1.19e-60	0.560985	0.23	0.398	2.96e-56	0	Mrps12
2.46e-60	0.612518	0.159	0.288	6.14e-56	0	Bet1
3e-60	0.603856	0.242	0.423	7.49e-56	0	Mrps26
3.85e-60	0.519221	0.287	0.494	9.61e-56	0	Ier3ip1
5.8e-60	1.03939	0.509	0.571	1.45e-55	0	Fabp3
6.4e-60	0.549957	0.194	0.341	1.6e-55	0	Trappc5
6.97e-60	0.532895	0.181	0.32	1.74e-55	0	Cacybp
1.12e-59	0.604823	0.188	0.332	2.79e-55	0	Lyrm2
1.52e-59	0.728729	0.595	0.72	3.8e-55	0	Ethe1
2.9e-59	0.547164	0.175	0.311	7.25e-55	0	Lage3
4.02e-59	0.565023	0.19	0.332	1e-54	0	Tmem160
5.05e-59	0.630593	0.219	0.381	1.26e-54	0	1110004F10Rik
6.68e-59	0.553843	0.165	0.295	1.67e-54	0	Bccip
1.28e-58	0.614166	0.223	0.387	3.2e-54	0	Psmg4
1.35e-58	0.504499	0.266	0.455	3.38e-54	0	Arpc5
1.56e-58	0.616419	0.628	0.787	3.9e-54	0	Cyc1
1.69e-58	0.578077	0.191	0.336	4.23e-54	0	Nsfl1c
2.7e-58	0.763366	0.589	0.729	6.75e-54	0	Acot13
2.84e-58	0.63713	0.164	0.292	7.08e-54	0	Parl
3.28e-58	0.625369	0.218	0.379	8.19e-54	0	Galm
3.68e-58	0.621119	0.196	0.342	9.19e-54	0	Aimp1
3.99e-58	0.59324	0.23	0.397	9.95e-54	0	Dpy30
4.32e-58	0.581997	0.158	0.282	1.08e-53	0	Gtf3a
4.48e-58	0.566705	0.219	0.38	1.12e-53	0	Alad
6.02e-58	0.542432	0.29	0.497	1.5e-53	0	Tomm22
7.29e-58	0.692013	0.607	0.758	1.82e-53	0	Ndufb2
1.22e-57	0.566688	0.263	0.45	3.05e-53	0	Dph3
1.24e-57	0.581568	0.147	0.266	3.09e-53	0	Psmd14
1.4e-57	0.557144	0.172	0.303	3.48e-53	0	Rbis
3.04e-57	0.57594	0.248	0.424	7.59e-53	0	Arpc4
4.91e-57	0.669827	0.211	0.365	1.22e-52	0	Sugt1
4.91e-57	0.57225	0.266	0.455	1.23e-52	0	Supt4a
5.07e-57	0.530842	0.29	0.493	1.27e-52	0	Uqcc3
5.08e-57	0.634518	0.195	0.339	1.27e-52	0	Cmc1
5.87e-57	0.642379	0.209	0.364	1.47e-52	0	Dnlz
6.31e-57	0.560168	0.234	0.401	1.57e-52	0	Psma5
7e-57	0.609443	0.242	0.413	1.75e-52	0	Rap1a
7.04e-57	0.596679	0.275	0.47	1.76e-52	0	Slc25a11
9.65e-57	0.54758	0.215	0.37	2.41e-52	0	Trmt112
1.86e-56	0.626667	0.22	0.378	4.63e-52	0	Sumo3
1.95e-56	0.583109	0.18	0.315	4.86e-52	0	Crym
1.98e-56	0.532436	0.174	0.305	4.94e-52	0	Cbs
2.12e-56	0.689885	0.138	0.25	5.28e-52	0	Bcl7b
2.91e-56	0.56794	0.182	0.318	7.27e-52	0	Magoh
3.13e-56	0.667375	0.187	0.327	7.82e-52	0	Dmac1
4.64e-56	0.643559	0.2	0.347	1.16e-51	0	Actr10
9.16e-56	0.598164	0.18	0.315	2.29e-51	0	Bud31
1.5e-55	0.641394	0.196	0.341	3.74e-51	0	Emc2
1.84e-55	0.61583	0.205	0.354	4.59e-51	0	Smim11
2.29e-55	0.566159	0.214	0.368	5.73e-51	0	Mrpl41
2.53e-55	0.602594	0.276	0.469	6.31e-51	0	Zcrb1
6.19e-55	0.631171	0.168	0.296	1.55e-50	0	Stoml2
7.99e-55	0.584144	0.292	0.496	2e-50	0	Fh1
1.27e-54	0.550065	0.282	0.477	3.16e-50	0	Polr2i
1.71e-54	0.667759	0.193	0.335	4.28e-50	0	Otub1
1.97e-54	0.552525	0.26	0.438	4.92e-50	0	Hebp1
2.55e-54	0.684413	0.191	0.331	6.36e-50	0	Akr1e1
3.76e-54	0.725769	0.592	0.751	9.39e-50	0	D8Ertd738e
8.72e-54	0.598237	0.195	0.335	2.18e-49	0	Dap
1e-53	0.618602	0.248	0.421	2.5e-49	0	Bnip3
1.37e-53	0.599543	0.149	0.265	3.42e-49	0	Ebna1bp2
2e-53	0.636879	0.254	0.431	5e-49	0	Churc1
2.38e-53	0.663919	0.165	0.29	5.93e-49	0	Commd9
2.69e-53	0.548124	0.272	0.46	6.72e-49	0	Rheb
4.51e-53	0.617098	0.227	0.386	1.13e-48	0	Mff
5.16e-53	0.507595	0.663	0.83	1.29e-48	0	Micos10
6.7e-53	0.568695	0.282	0.478	1.67e-48	0	Psmb7
7.21e-53	0.516225	0.293	0.492	1.8e-48	0	Rnaseh2c
7.41e-53	0.757357	0.584	0.731	1.85e-48	0	Mrpl12
7.93e-53	0.524972	0.23	0.388	1.98e-48	0	Snrpd1
1.13e-52	0.70146	0.203	0.348	2.82e-48	0	Spg21
1.33e-52	0.594918	0.191	0.327	3.33e-48	0	Cuedc2
1.4e-52	0.666415	0.18	0.31	3.5e-48	0	Lsm12
1.53e-52	0.571244	0.268	0.455	3.83e-48	0	Rab18
1.84e-52	0.66256	0.196	0.338	4.6e-48	0	Wdr61
3.11e-52	0.533351	0.289	0.484	7.76e-48	0	Eif3e
4.33e-52	0.515692	0.337	0.568	1.08e-47	0	Eif2s2
4.86e-52	0.659412	0.171	0.297	1.21e-47	0	Rab9
7.89e-52	0.661885	0.219	0.373	1.97e-47	0	Denr
1.07e-51	0.658527	0.244	0.414	2.68e-47	0	Glrx2
1.34e-51	0.588293	0.155	0.271	3.34e-47	0	Cops4
3.43e-51	0.668912	0.208	0.352	8.56e-47	0	Gm5617
6.75e-51	0.804336	0.565	0.706	1.68e-46	0	Lamtor2
9.34e-51	0.646145	0.148	0.261	2.33e-46	0	Snrpc
9.82e-51	0.540522	0.29	0.486	2.45e-46	0	Txnl1
9.87e-51	0.603778	0.264	0.444	2.46e-46	0	Rwdd1
1.16e-50	0.633245	0.204	0.347	2.9e-46	0	Anapc11
2.39e-50	0.683516	0.606	0.766	5.96e-46	0	Map1lc3b
2.93e-50	0.753573	0.576	0.729	7.31e-46	0	Timm8b
3.68e-50	0.626327	0.216	0.365	9.18e-46	0	Exosc4
3.88e-50	0.82286	0.566	0.716	9.68e-46	0	Pfdn1
5.87e-50	0.645173	0.188	0.32	1.47e-45	0	Cfap36
6.72e-50	0.577116	0.329	0.551	1.68e-45	0	Smim24
7.99e-50	0.65309	0.145	0.254	2e-45	0	Dync2li1
1.89e-49	0.502515	0.655	0.813	4.72e-45	0	Rpl7
3.65e-49	0.674258	0.172	0.294	9.1e-45	0	Apool
4.25e-49	0.621298	0.257	0.431	1.06e-44	0	Tmem134
6.19e-49	0.595538	0.258	0.431	1.55e-44	0	Chchd7
7.56e-49	0.636869	0.213	0.358	1.89e-44	0	0610009B22Rik
1.86e-48	0.629014	0.265	0.445	4.65e-44	0	Clpp
2.7e-48	0.692641	0.2	0.339	6.74e-44	0	Hmox2
2.96e-48	0.661426	0.205	0.346	7.39e-44	0	Oard1
2.97e-48	0.6673	0.207	0.347	7.41e-44	0	Mtx2
4.72e-48	0.650453	0.227	0.379	1.18e-43	0	Psmc2
5.51e-48	0.668922	0.197	0.332	1.37e-43	0	Coa6
7.08e-48	0.708356	0.19	0.323	1.77e-43	0	Trappc3
9.06e-48	0.69089	0.6	0.761	2.26e-43	0	Ubl5
1.57e-47	0.625741	0.222	0.37	3.92e-43	0	Sfr1
1.8e-47	0.613403	0.273	0.455	4.5e-43	0	Gatd3a
1.97e-47	0.563323	0.619	0.781	4.92e-43	0	Timm13
2.17e-47	0.656373	0.171	0.292	5.42e-43	0	Mrpl16
4.03e-47	0.678533	0.173	0.294	1.01e-42	0	Ak6
4.95e-47	0.655587	0.248	0.412	1.24e-42	0	Bola1
6.21e-47	0.742236	0.169	0.289	1.55e-42	0	Mrpl48
7.97e-47	0.671304	0.197	0.33	1.99e-42	0	Pcbd2
1.12e-46	0.657469	0.282	0.469	2.79e-42	0	Ndufaf8
1.25e-46	0.662854	0.17	0.29	3.13e-42	0	Spag7
1.37e-46	0.682531	0.155	0.266	3.41e-42	0	Chchd6
4.03e-46	0.632438	0.271	0.451	1.01e-41	0	Polr2k
7.82e-46	0.674985	0.162	0.276	1.95e-41	0	Ubl4a
8.58e-46	0.562286	0.304	0.504	2.14e-41	0	Glo1
9.54e-46	0.639639	0.247	0.409	2.38e-41	0	Pts
1.11e-45	0.597129	0.276	0.461	2.76e-41	0	Mrps7
1.79e-45	0.70286	0.24	0.399	4.46e-41	0	Mrps15
2.22e-45	0.702971	0.202	0.337	5.55e-41	0	Cisd3
2.32e-45	0.515055	0.315	0.521	5.8e-41	0	Trappc2l
2.82e-45	0.731592	0.162	0.276	7.04e-41	0	Mthfsl
3.32e-45	0.596287	0.22	0.361	8.3e-41	0	Blvrb
3.45e-45	0.601601	0.267	0.44	8.61e-41	0	Pnp
4.11e-45	0.648691	0.25	0.414	1.03e-40	0	Psmd12
4.71e-45	0.651226	0.242	0.404	1.18e-40	0	Dera
4.92e-45	0.710476	0.22	0.366	1.23e-40	0	Mrpl15
5.76e-45	0.638974	0.282	0.467	1.44e-40	0	Zmat2
9.33e-45	0.722486	0.168	0.284	2.33e-40	0	Snap47
1.01e-44	0.660198	0.255	0.424	2.52e-40	0	Idh3a
1.13e-44	0.691791	0.197	0.328	2.83e-40	0	Nt5c
1.2e-44	0.550479	0.226	0.37	2.99e-40	0	Tstd1
1.3e-44	0.7048	0.152	0.258	3.24e-40	0	1110032A03Rik
1.47e-44	0.743326	0.159	0.27	3.66e-40	0	Mrpl46
1.52e-44	0.678403	0.224	0.371	3.79e-40	0	Ccdc124
1.64e-44	0.553837	0.29	0.478	4.1e-40	0	Cct4
1.65e-44	0.656421	0.245	0.407	4.11e-40	0	Dhfr
1.97e-44	0.617112	0.277	0.457	4.91e-40	0	Mrpl36
4.72e-44	0.684132	0.242	0.399	1.18e-39	0	Snrnp27
4.93e-44	0.669161	0.264	0.436	1.23e-39	0	Mrps18a
5.31e-44	0.700912	0.151	0.257	1.33e-39	0	Mrps11
6.82e-44	0.617365	0.207	0.341	1.7e-39	0	Psme2
1.07e-43	0.707271	0.247	0.408	2.66e-39	0	Chmp3
1.07e-43	0.657787	0.152	0.258	2.68e-39	0	Cops5
2.35e-43	0.698021	0.16	0.269	5.87e-39	0	Timm17b
3.14e-43	0.611076	0.28	0.461	7.84e-39	0	Commd6
3.29e-43	0.565883	0.29	0.474	8.23e-39	0	Smim4
4.19e-43	0.728357	0.228	0.377	1.05e-38	0	Mvb12a
5.35e-43	0.678464	0.172	0.287	1.34e-38	0	Pin4
6.51e-43	0.514416	0.332	0.547	1.62e-38	0	Cct6a
6.8e-43	0.70038	0.189	0.314	1.7e-38	0	Stx8
1.4e-42	0.645565	0.202	0.332	3.49e-38	0	Eif3g
2.16e-42	0.515349	0.359	0.595	5.38e-38	0	Ak2
2.18e-42	0.667604	0.267	0.439	5.45e-38	0	Eif1b
2.36e-42	0.530109	0.32	0.524	5.9e-38	0	Chchd3
2.91e-42	0.741803	0.567	0.714	7.27e-38	0	Taldo1
3.5e-42	0.629846	0.262	0.427	8.73e-38	0	Acp1
3.8e-42	0.598986	0.301	0.492	9.49e-38	0	Capzb
4.02e-42	0.646775	0.235	0.383	1e-37	0	Cetn3
4.07e-42	0.637282	0.217	0.354	1.02e-37	0	Pxmp2
4.23e-42	0.712351	0.175	0.291	1.06e-37	0	Ramac
4.91e-42	0.669697	0.234	0.382	1.23e-37	0	Mrps25
1.04e-41	0.768549	0.151	0.255	2.59e-37	0	Mecr
1.34e-41	0.599435	0.284	0.463	3.35e-37	0	Eif1ax
1.57e-41	0.607603	0.281	0.462	3.91e-37	0	C1d
1.72e-41	0.616032	0.252	0.408	4.28e-37	0	U2af1
2.05e-41	0.62031	0.274	0.448	5.12e-37	0	Tceal8
2.37e-41	0.63091	0.264	0.43	5.93e-37	0	Nudc
2.55e-41	0.705803	0.186	0.307	6.37e-37	0	Immp1l
3.07e-41	0.607259	0.26	0.422	7.67e-37	0	Snrpd3
3.35e-41	0.642738	0.589	0.75	8.37e-37	0	Clta
3.38e-41	0.663574	0.276	0.453	8.44e-37	0	Ggact
3.93e-41	0.562734	0.324	0.53	9.81e-37	0	Tuba4a
4.69e-41	0.577537	0.321	0.53	1.17e-36	0	Atp6v1d
5.07e-41	0.500614	0.565	0.674	1.27e-36	0	H2az1
5.59e-41	0.663633	0.217	0.354	1.4e-36	0	Ppp1r11
6.55e-41	0.514153	0.65	0.812	1.64e-36	0	Car2
9.18e-41	0.698561	0.24	0.393	2.29e-36	0	Psmc4
1.06e-40	0.549185	0.617	0.779	2.65e-36	0	Pfn1
1.96e-40	0.670128	0.237	0.387	4.9e-36	0	Polr2c
2.62e-40	0.73406	0.205	0.335	6.54e-36	0	Pttg1
3.13e-40	0.61536	0.281	0.458	7.83e-36	0	Eif3m
3.21e-40	0.628226	0.591	0.756	8.03e-36	0	Ndufa8
5.49e-40	0.625284	0.15	0.25	1.37e-35	0	Mea1
6.92e-40	0.707978	0.151	0.251	1.73e-35	0	Ppa1
7.48e-40	0.721003	0.226	0.368	1.87e-35	0	Mrpl13
1.24e-39	0.60372	0.301	0.491	3.1e-35	0	Prdx3
1.26e-39	0.763913	0.162	0.27	3.14e-35	0	Pdzd11
1.39e-39	0.501731	0.35	0.569	3.46e-35	0	Tpd52
5.42e-39	0.751909	0.192	0.316	1.35e-34	0	Mrpl22
5.47e-39	0.687206	0.203	0.33	1.37e-34	0	Txnl4a
6.9e-39	0.713125	0.214	0.348	1.72e-34	0	Polr2g
6.93e-39	0.534825	0.328	0.531	1.73e-34	0	Aldh9a1
7.58e-39	0.723484	0.151	0.25	1.89e-34	0	ENSMUSG00000041035
8.6e-39	0.572092	0.624	0.791	2.15e-34	0	Rpl6
1.11e-38	0.583439	0.322	0.523	2.78e-34	0	Cct8
1.25e-38	0.544115	0.32	0.519	3.13e-34	0	Gcsh
3.27e-38	0.645653	0.263	0.424	8.15e-34	0	Use1
3.3e-38	0.691974	0.165	0.27	8.24e-34	0	Bad
4.04e-38	0.692564	0.249	0.403	1.01e-33	0	Cebpzos
4.19e-38	0.610917	0.284	0.457	1.05e-33	0	Sult1c2
6.58e-38	0.584477	0.61	0.776	1.64e-33	0	Rpl36a
1.01e-37	0.661174	0.227	0.366	2.53e-33	0	Cox19
2.49e-37	0.740241	0.242	0.391	6.22e-33	0	Mrpl2
4.18e-37	0.638192	0.279	0.45	1.04e-32	0	Elof1
5.67e-37	0.709813	0.254	0.407	1.42e-32	0	2210016L21Rik
7.16e-37	0.688088	0.255	0.411	1.79e-32	0	Chmp5
7.97e-37	0.598949	0.307	0.497	1.99e-32	0	Hypk
1.37e-36	0.563811	0.339	0.548	3.43e-32	0	Samm50
1.55e-36	0.680299	0.268	0.434	3.88e-32	0	Mrps35
1.67e-36	0.512398	0.324	0.523	4.18e-32	0	Eloc
2.13e-36	0.669283	0.283	0.457	5.31e-32	0	Ube2l3
2.25e-36	0.632167	0.299	0.483	5.63e-32	0	Pmpcb
2.84e-36	0.596426	0.306	0.491	7.1e-32	0	C1qbp
6.77e-36	0.718585	0.252	0.404	1.69e-31	0	Sra1
1.16e-35	0.662692	0.3	0.483	2.89e-31	0	Drap1
1.36e-35	0.563099	0.326	0.527	3.4e-31	0	Prkar1a
1.94e-35	0.765796	0.223	0.357	4.83e-31	0	Bloc1s1
4.52e-35	0.742077	0.215	0.343	1.13e-30	0	Znhit1
5.12e-35	0.750794	0.178	0.286	1.28e-30	0	Trappc1
5.35e-35	0.767573	0.156	0.252	1.34e-30	0	Fabp7
6.09e-35	0.590028	0.312	0.496	1.52e-30	0	Eci1
6.7e-35	0.524616	0.334	0.534	1.67e-30	0	Bax
7.68e-35	0.70243	0.267	0.428	1.92e-30	0	Cript
1.78e-34	0.695936	0.256	0.404	4.45e-30	0	Smim22
3.2e-34	0.647274	0.223	0.352	7.99e-30	0	2300009A05Rik
7.66e-34	0.77904	0.194	0.309	1.91e-29	0	Trappc6a
8.14e-34	0.581723	0.33	0.526	2.03e-29	0	1810037I17Rik
9.34e-34	0.734873	0.2	0.316	2.33e-29	0	Gpx4-ps2
2.02e-33	0.720842	0.557	0.719	5.04e-29	0	Vps29
2.87e-33	0.754133	0.2	0.316	7.16e-29	0	Gtf3c6
6.81e-33	0.592545	0.304	0.48	1.7e-28	0	Cct5
9.97e-33	0.683067	0.291	0.463	2.49e-28	0	Polr2e
1.11e-32	0.663607	0.28	0.445	2.78e-28	0	Snf8
1.3e-32	0.767069	0.181	0.286	3.24e-28	0	Cetn2
1.95e-32	0.677559	0.277	0.436	4.86e-28	0	Pfdn6
3.54e-32	0.71726	0.244	0.384	8.84e-28	0	Coq7
4.17e-32	0.534429	0.326	0.514	1.04e-27	0	Tst
4.19e-32	0.847225	0.175	0.279	1.05e-27	0	Hscb
4.58e-32	0.668166	0.283	0.449	1.14e-27	0	Rpp21
5.89e-32	0.587974	0.339	0.542	1.47e-27	0	Mrpl50
6.14e-32	0.834914	0.172	0.274	1.53e-27	0	Nudt2
6.19e-32	0.540664	0.374	0.597	1.55e-27	0	Ninj1
1.29e-31	0.62934	0.312	0.497	3.22e-27	0	Sf3b6
1.47e-31	0.558144	0.344	0.551	3.66e-27	0	Pfdn2
1.7e-31	0.529972	0.36	0.577	4.24e-27	0	Gtf2h5
1.83e-31	0.724606	0.23	0.361	4.57e-27	0	Morn2
2.21e-31	0.641721	0.303	0.48	5.53e-27	0	Fam162a
2.62e-31	0.738404	0.244	0.383	6.55e-27	0	Syf2
3.94e-31	0.669511	0.303	0.481	9.83e-27	0	Srp14
3.99e-31	0.646852	0.319	0.506	9.97e-27	0	Cltb
4.48e-31	0.737611	0.231	0.362	1.12e-26	0	Vti1b
6.18e-31	0.661385	0.299	0.473	1.54e-26	0	Ap2s1
1.02e-30	0.662224	0.295	0.467	2.56e-26	0	Sumo1
1.26e-30	0.576296	0.611	0.788	3.15e-26	0	Rhoa
2.18e-30	0.774237	0.255	0.402	5.44e-26	0	Mrpl11
3.31e-30	0.816235	0.53	0.677	8.27e-26	0	Aldh7a1
3.88e-30	0.683994	0.3	0.474	9.69e-26	0	Ufm1
4.96e-30	0.588142	0.35	0.558	1.24e-25	0	Mocs2
7.06e-30	0.635046	0.286	0.449	1.76e-25	0	2310039H08Rik
7.98e-30	0.802272	0.215	0.336	1.99e-25	0	Sdhaf4
2.39e-29	0.664291	0.283	0.442	5.96e-25	0	Cbr1
6.22e-29	0.699618	0.28	0.437	1.55e-24	0	Cdc37
1.04e-28	0.831007	0.189	0.292	2.59e-24	0	Pigbos1
1.61e-28	0.604611	0.328	0.51	4.02e-24	0	Snrpg
3.18e-28	0.72865	0.277	0.433	7.94e-24	0	Vps28
3.53e-28	0.51322	0.375	0.595	8.83e-24	0	Mpp1
5.47e-28	0.785097	0.201	0.309	1.37e-23	0	Smim8
5.48e-28	0.844893	0.233	0.361	1.37e-23	0	As3mt
9.18e-28	0.766	0.262	0.406	2.29e-23	0	Mrpl35
1.75e-27	0.556377	0.362	0.575	4.38e-23	0	Sri
2.6e-27	0.666418	0.312	0.492	6.49e-23	0	Cope
4.4e-27	0.662674	0.319	0.5	1.1e-22	0	Psmd6
7.11e-27	0.656285	0.308	0.485	1.77e-22	0	Rnf7
1.23e-26	1.20348	0.366	0.386	3.08e-22	0	Gsta4
1.77e-26	0.579474	0.342	0.535	4.42e-22	0	Psmb2
1.81e-26	0.640663	0.328	0.521	4.53e-22	0	Mrpl28
3.72e-26	0.620884	0.325	0.507	9.28e-22	0	Slirp
5.59e-26	0.807815	0.194	0.296	1.4e-21	0	Iftap
5.71e-26	0.646151	0.34	0.535	1.42e-21	0	Rex1bd
6.05e-26	0.574334	0.598	0.771	1.51e-21	0	Calm1
4.23e-25	0.700721	0.283	0.435	1.06e-20	0	Mrps18c
9.94e-25	0.624954	0.352	0.55	2.48e-20	0	Pop5
1.45e-24	0.722334	0.301	0.465	3.61e-20	0	Nit2
1.55e-24	0.657899	0.555	0.719	3.88e-20	0	Iah1
2.13e-24	0.784866	0.199	0.302	5.32e-20	0	Bex3
1.31e-23	0.799372	0.256	0.392	3.28e-19	0	Med29
1.37e-23	0.745852	0.296	0.453	3.41e-19	0	Pdap1
1.6e-23	0.673008	0.273	0.41	4e-19	0	Ifitm2
1.61e-23	0.762562	0.244	0.368	4.03e-19	0	Fbp2
5.09e-23	0.757339	0.291	0.447	1.27e-18	0	Kxd1
6.34e-23	0.606253	0.339	0.524	1.58e-18	0	Rexo2
8.84e-23	0.73313	0.313	0.482	2.21e-18	0	Gcat
1.24e-22	0.579884	0.363	0.564	3.09e-18	0	0610012G03Rik
1.29e-22	0.616385	0.348	0.543	3.23e-18	0	Mrps16
3.35e-22	0.710879	0.549	0.722	8.37e-18	0	Hagh
5.46e-22	0.637496	0.571	0.741	1.36e-17	0	Rpl36al
1.76e-21	0.807767	0.27	0.407	4.4e-17	0	Ppdpf
7.11e-21	0.658939	0.358	0.556	1.78e-16	0	Pnkd
7.91e-21	0.527004	0.397	0.618	1.98e-16	0	Timm23
7.96e-21	0.525281	0.266	0.386	1.99e-16	0	D630023F18Rik
8.07e-21	0.515563	0.405	0.63	2.01e-16	0	Arf1
9.1e-21	0.739193	0.317	0.488	2.27e-16	0	Psmd4
9.34e-21	0.732433	0.533	0.701	2.33e-16	0	Mrpl51
1.05e-20	0.780368	0.284	0.433	2.63e-16	0	Cops6
1.83e-20	0.755177	0.316	0.486	4.57e-16	0	Ift20
2.47e-20	0.866523	0.194	0.289	6.16e-16	0	Psph
4.47e-20	0.604747	0.357	0.55	1.12e-15	0	Mrpl18
1.25e-19	0.678345	0.556	0.739	3.11e-15	0	Cdc42
1.41e-19	0.633116	0.567	0.749	3.51e-15	0	Vamp8
1.78e-19	0.581375	0.382	0.593	4.45e-15	0	Trir
1.78e-19	0.812532	0.293	0.446	4.46e-15	0	Auh
2.76e-19	0.891894	0.207	0.305	6.89e-15	0	Bbln
3.36e-19	0.669425	0.332	0.501	8.38e-15	0	Fah
3.51e-19	0.74696	0.312	0.474	8.76e-15	0	Hcfc1r1
3.74e-19	0.703523	0.534	0.7	9.33e-15	0	Psmb6
3.91e-19	0.554332	0.398	0.625	9.76e-15	0	Rab7
5.61e-19	0.573552	0.342	0.511	1.4e-14	0	Rhoc
7.41e-19	0.501983	0.594	0.758	1.85e-14	0	Asl
7.85e-19	0.727468	0.315	0.477	1.96e-14	0	Psma6
1.15e-18	0.764127	0.296	0.447	2.87e-14	0	Gadd45gip1
1.31e-18	0.722856	0.534	0.704	3.26e-14	0	Bdh2
1.56e-18	0.620226	0.356	0.543	3.89e-14	0	Ywhaq
3.63e-18	0.809151	0.426	0.491	9.05e-14	0	Klk1
4.91e-18	0.571749	0.372	0.568	1.23e-13	0	Fuom
6.75e-18	0.756525	0.319	0.484	1.68e-13	0	Mrpl17
1.23e-17	0.809398	0.287	0.427	3.08e-13	0	Mrpl21
1.29e-17	0.841907	0.248	0.367	3.22e-13	0	Snapc5
1.35e-17	0.50484	0.593	0.769	3.37e-13	0	Rpl5
1.44e-17	0.630929	0.553	0.733	3.6e-13	0	Hadh
4.03e-17	0.72739	0.314	0.47	1.01e-12	0	Polr2j
4.22e-17	0.690311	0.539	0.719	1.05e-12	0	Rbx1
6.34e-17	0.749675	0.337	0.508	1.58e-12	0	Psmc3
8.54e-17	0.726753	0.324	0.484	2.13e-12	0	Tceal9
9.14e-17	0.923539	0.254	0.375	2.28e-12	0	Mpst
1.49e-16	0.724072	0.344	0.523	3.72e-12	0	Tcea3
1.89e-16	0.713546	0.275	0.397	4.72e-12	0	Spns3
2.13e-16	0.749734	0.326	0.493	5.32e-12	0	Tmem126a
2.81e-16	0.612977	0.379	0.579	7.01e-12	0	Capns1
4.43e-16	0.630206	0.36	0.545	1.11e-11	0	Bpnt1
8.62e-16	0.672938	0.368	0.559	2.15e-11	0	Fundc2
2.35e-15	0.586014	0.399	0.609	5.88e-11	0	Polr2f
2.55e-15	0.739845	0.328	0.493	6.36e-11	0	Psmc5
3.3e-15	0.8302	0.304	0.452	8.25e-11	0	Csnk2b
6.85e-15	0.591398	0.379	0.576	1.71e-10	0	Dctn3
7.1e-15	0.733766	0.336	0.504	1.77e-10	0	Uap1l1
9.95e-15	0.729835	0.341	0.511	2.48e-10	0	Fkbp3
1.41e-14	0.619159	0.554	0.737	3.53e-10	0	Rpl31
3.65e-14	0.618804	0.552	0.734	9.11e-10	0	Tbca
5.55e-14	0.753383	0.322	0.475	1.38e-09	0	ccdc198
1.2e-13	0.88084	0.484	0.632	3e-09	0	Mrpl42
1.2e-13	0.667891	0.369	0.554	3.01e-09	0	Txn2
1.72e-13	0.63138	0.381	0.575	4.28e-09	0	Cenpx
2.19e-13	0.821259	0.471	0.59	5.47e-09	0	Ndufb1
5.36e-13	0.835476	0.317	0.465	1.34e-08	0	Gstt1
6.77e-13	0.64738	0.382	0.581	1.69e-08	0	Pgls
6.79e-13	0.536341	0.561	0.751	1.7e-08	0	Lamtor4
9.11e-13	0.726469	0.354	0.531	2.28e-08	0	Cmpk1
1.23e-12	0.695563	0.365	0.546	3.07e-08	0	Fkbp4
1.66e-12	0.670272	0.375	0.564	4.14e-08	0	Dnajc15
1.75e-12	0.722906	0.347	0.515	4.37e-08	0	Tbcb
1.91e-12	0.603987	0.391	0.589	4.77e-08	0	Snrpd2
2.12e-12	0.63103	0.538	0.712	5.28e-08	0	Pgk1
3.17e-12	0.619119	0.385	0.581	7.92e-08	0	Mrpl14
3.55e-12	0.514521	0.585	0.77	8.87e-08	0	Ndufa1
4.2e-12	0.788956	0.262	0.367	1.05e-07	0	Serpinb6a
5.02e-12	0.797106	0.307	0.447	1.25e-07	0	Fahd2a
9.69e-12	0.64908	0.374	0.56	2.42e-07	0	Smim1
1.07e-11	0.703646	0.529	0.707	2.67e-07	0	Hsbp1
1.14e-11	0.799855	0.327	0.483	2.85e-07	0	Rab11a
1.23e-11	0.531296	0.562	0.755	3.06e-07	0	Rpl4
1.31e-11	0.609638	0.534	0.72	3.27e-07	0	Calm3
1.42e-11	0.524146	0.426	0.649	3.56e-07	0	Pepd
1.93e-11	0.623657	0.387	0.579	4.81e-07	0	Eif3h
4.06e-11	0.830333	0.307	0.447	1.01e-06	0	Mrps34
5.57e-11	0.641445	0.537	0.722	1.39e-06	0	Mrps21
5.88e-11	0.698151	0.359	0.531	1.47e-06	0	Eif3i
8.16e-11	0.556669	0.422	0.634	2.04e-06	0	Ppp1ca
1.26e-10	1.0511	0.402	0.494	3.15e-06	0	Npl
1.46e-10	0.906036	0.461	0.604	3.65e-06	0	Adh5
1.82e-10	0.563575	0.419	0.629	4.55e-06	0	Tma7
2.37e-10	0.646783	0.534	0.717	5.91e-06	0	Slc25a39
3.9e-10	0.703977	0.516	0.69	9.73e-06	0	Etfa
3.99e-10	0.844622	0.299	0.429	9.98e-06	0	Glod5
8.75e-10	0.598147	0.4	0.59	2.19e-05	0	Prdx6
8.85e-10	0.654306	0.387	0.578	2.21e-05	0	Timm17a
9.92e-10	0.926156	0.187	0.254	2.48e-05	0	Ciao2a
1.16e-09	0.611272	0.534	0.718	2.89e-05	0	Pgam1
1.19e-09	0.564555	0.407	0.603	2.97e-05	0	Snrpe
1.2e-09	0.752513	0.491	0.656	2.99e-05	0	Fis1
1.27e-09	0.776427	0.482	0.624	3.16e-05	0	Oat
1.44e-09	0.912755	0.295	0.422	3.6e-05	0	Lamtor1
1.69e-09	0.645854	0.39	0.579	4.23e-05	0	Uba52
1.79e-09	0.970612	0.213	0.294	4.47e-05	0	Pyurf
1.82e-09	0.651995	0.389	0.576	4.54e-05	0	Mrpl54
1.91e-09	0.925546	0.282	0.401	4.78e-05	0	Lyplal1
1.97e-09	0.734935	0.495	0.657	4.91e-05	0	Coa3
2e-09	0.583394	0.397	0.585	5e-05	0	Dhrs4
2.45e-09	0.663563	0.411	0.617	6.11e-05	0	Paip2
5.34e-09	0.928037	0.285	0.405	0.000133	0	Apoo
5.44e-09	0.634559	0.371	0.537	0.000136	0	Skp1
7.96e-09	0.782299	0.489	0.65	0.000199	0	Iscu
1.11e-08	0.669563	0.369	0.541	0.000278	0	Erich4
1.36e-08	0.877251	0.265	0.367	0.000341	0	Cwc15
4.6e-08	0.686699	0.386	0.572	0.001148	0	Gabarapl2
8.4e-08	0.741033	0.335	0.475	0.002099	0	Myl12b
8.96e-08	0.845554	0.328	0.473	0.002237	0	Commd1
1.25e-07	0.600017	0.526	0.702	0.003109	0	Cfl1
1.33e-07	0.709407	0.498	0.669	0.003332	0	Eif3k
1.59e-07	0.592252	0.425	0.633	0.003977	0	Arpc2
2.86e-07	0.579502	0.389	0.555	0.007142	0	H2az2
2.93e-07	0.884199	0.317	0.45	0.007318	0	Arl3
4.15e-07	0.541279	0.553	0.741	0.010356	0	Gabarapl1
6.32e-07	0.753055	0.373	0.543	0.015774	0	Nol7
7.13e-07	0.792611	0.354	0.512	0.017808	0	Ufc1
7.87e-07	0.656924	0.512	0.689	0.019656	0	Psma7
8.56e-07	0.649452	0.393	0.574	0.021367	0	Higd1a
9.17e-07	0.677322	0.396	0.58	0.022895	0	Mrps33
1.04e-06	0.725267	0.377	0.549	0.025984	0	Hsd17b10
1.06e-06	0.611552	0.423	0.627	0.026448	0	Polr1d
1.16e-06	0.626878	0.418	0.613	0.029034	0	Ndufa9
1.19e-06	0.638406	0.404	0.593	0.029821	0	Brk1
1.2e-06	0.75402	0.377	0.555	0.02995	0	Dgcr6
1.42e-06	0.526311	0.433	0.625	0.035408	0	1700016C15Rik
1.43e-06	0.744076	0.487	0.656	0.035621	0	Cotl1
0	2.19634	0.72	0.269	0	1	Ccn1
0	1.60426	0.693	0.281	0	1	Junb
0	1.9587	0.766	0.364	0	1	Klf6
0	1.53521	0.744	0.348	0	1	Fos
0	1.81145	0.566	0.18	0	1	Btg2
0	1.78482	0.597	0.212	0	1	Rhob
0	2.38359	0.557	0.179	0	1	Gdf15
0	2.14824	0.52	0.145	0	1	Egr1
0	1.02827	0.733	0.374	0	1	Gc
0	1.5843	0.606	0.256	0	1	Zfp36
0	1.9652	0.491	0.142	0	1	Tnfrsf12a
0	1.68707	0.57	0.225	0	1	Id1
0	1.88053	0.85	0.51	0	1	Jun
0	1.50206	0.632	0.295	0	1	Dusp1
0	1.79966	0.499	0.162	0	1	Nfkbiz
0	1.24449	0.776	0.44	0	1	Tsc22d1
0	1.67611	0.496	0.162	0	1	Gadd45a
0	1.01231	0.833	0.502	0	1	H2-K1
0	0.897898	0.798	0.47	0	1	H2-D1
0	1.14372	0.775	0.453	0	1	Id3
0	1.3179	0.566	0.245	0	1	Txnip
0	1.80509	0.691	0.375	0	1	Gadd45g
0	1.18646	0.528	0.215	0	1	Aebp1
0	1.12431	0.631	0.318	0	1	Adgrg1
0	1.32523	0.742	0.429	0	1	Zfp36l1
0	1.09524	0.665	0.362	0	1	Plin2
0	1.7947	0.632	0.331	0	1	Chka
0	0.989827	0.794	0.494	0	1	Hspa5
0	1.75512	0.442	0.144	0	1	Ier2
0	1.11651	0.546	0.251	0	1	Hspa1a
0	0.962558	0.757	0.462	0	1	Jund
0	1.44753	0.499	0.206	0	1	Sparc
0	1.00014	0.609	0.316	0	1	Mcl1
0	0.938443	0.707	0.415	0	1	Rbpms
0	1.48056	0.457	0.167	0	1	Pmaip1
0	0.57049	0.545	0.256	0	1	H2-Ab1
0	0.938036	0.647	0.359	0	1	Net1
0	0.907982	0.69	0.402	0	1	Krt8
0	1.01897	0.536	0.25	0	1	Lgals3bp
0	1.77744	0.459	0.178	0	1	Fga
0	1.64182	0.451	0.172	0	1	Hbegf
0	1.14265	0.498	0.225	0	1	Tapbp
0	1.20423	0.463	0.196	0	1	Bst2
0	1.31021	0.424	0.161	0	1	Atf3
0	1.52141	0.515	0.252	0	1	Fgg
0	0.649877	0.855	0.594	0	1	Ctsd
0	0.816899	0.784	0.526	0	1	Slc6a6
0	0.778601	0.856	0.599	0	1	Sdc4
0	1.25297	0.445	0.188	0	1	Acot2
0	1.00158	0.485	0.231	0	1	H6pd
0	1.08862	0.419	0.166	0	1	Hspa1b
0	1.35579	0.382	0.13	0	1	Ier3
0	1.29137	0.439	0.188	0	1	Slc38a2
0	0.709082	0.786	0.536	0	1	Amn
0	2.29418	0.345	0.095	0	1	Adamts1
0	1.27661	0.457	0.215	0	1	Col18a1
0	1.12387	0.415	0.176	0	1	Rassf1
0	1.28711	0.387	0.15	0	1	Dnajb4
0	0.781252	0.92	0.685	0	1	Ctsb
0	1.92284	0.329	0.095	0	1	Icam1
0	2.19457	0.344	0.11	0	1	C3
0	1.94539	0.324	0.097	0	1	Sox4
0	1.41156	0.359	0.136	0	1	Slc20a1
0	1.08292	0.889	0.667	0	1	Hsp90aa1
0	1.05983	0.313	0.108	0	1	Ppp1r15a
0	1.7193	0.311	0.109	0	1	Fgb
0	1.62037	0.275	0.075	0	1	Socs3
0	1.84937	0.252	0.064	0	1	Rnd3
0	0.705827	0.953	0.765	0	1	Ctsl
0	0.78977	0.971	0.786	0	1	Tmem176a
0	1.80281	0.262	0.08	0	1	F3
0	1.61071	0.25	0.069	0	1	Irf1
0	0.889428	0.968	0.789	0	1	Apoe
0	0.840554	0.979	0.814	0	1	Tmem176b
0	0.716805	0.925	0.788	0	1	Ubc
0	0.511547	0.964	0.833	0	1	Hsp90ab1
0	1.59109	0.995	0.913	0	1	Spp1
0	-0.9906	0.891	0.942	0	1	Miox
0	-0.58001	0.997	0.996	0	1	Fxyd2
1.30630956760426e-320	1.44674	0.322	0.119	3.26185499030783e-316	1	Osgin1
3.43474436988835e-320	1.33963	0.342	0.133	8.5765566916112e-316	1	Cfi
4.19264107060882e-320	1.49249	0.268	0.085	1.04690247533102e-315	1	Angptl4
2.16389982247387e-317	0.68166	0.788	0.541	5.40325785671724e-313	1	Lipa
1.35481446238472e-316	1.08871	0.762	0.494	3.38297171257465e-312	1	Cstb
5.667493623494e-316	0.709158	0.75	0.479	1.41517315778645e-311	1	Dhcr24
4.47e-308	0.730068	0.66	0.383	1.11e-303	1	Vmp1
7.48e-307	1.05597	0.396	0.171	1.87e-302	1	Amotl2
5.04e-305	0.701355	0.723	0.456	1.26e-300	1	Cldn2
1.7e-301	1.06077	0.302	0.108	4.25e-297	1	Fosb
1.81e-297	0.80155	0.612	0.353	4.52e-293	1	Ptprf
9.02e-295	0.595565	0.77	0.484	2.25e-290	1	Mgst1
2.1e-293	0.632847	0.909	0.662	5.24e-289	1	B2m
3.4e-291	1.1088	0.409	0.187	8.5e-287	1	Sgk1
3.81e-285	0.648496	0.895	0.673	9.52e-281	1	Slc13a1
1.73e-281	1.22334	0.303	0.114	4.33e-277	1	Ifrd1
5.35e-281	0.653835	0.531	0.274	1.34e-276	1	Serpinb6a
1.42e-279	0.781496	0.635	0.373	3.54e-275	1	Eif6
1.54e-275	0.79213	0.579	0.333	3.85e-271	1	Clk1
1.99e-275	1.15744	0.374	0.165	4.97e-271	1	Tsc22d2
2.31e-275	0.583078	0.837	0.611	5.76e-271	1	Alpl
3.1e-273	0.697744	0.602	0.344	7.74e-269	1	Htra1
1.27e-272	0.757452	0.597	0.346	3.16e-268	1	Nceh1
3.78e-271	0.963543	0.38	0.171	9.44e-267	1	Dnajb9
6.57e-271	1.17029	0.318	0.128	1.64e-266	1	Bhlhe40
1.63e-270	1.97294	0.316	0.131	4.07e-266	1	Cryab
1.19e-267	1.13836	0.365	0.16	2.98e-263	1	Gm43323
3.01e-267	0.801849	0.628	0.39	7.52e-263	1	Ddx3x
7.06e-266	0.722075	0.579	0.332	1.76e-261	1	Tra2b
2.69e-265	1.01108	0.314	0.124	6.7e-261	1	Ier5
5.51e-264	0.517508	0.851	0.612	1.37e-259	1	Cpn1
2.18e-263	0.728917	0.41	0.193	5.44e-259	1	Dnajb1
4.4e-262	0.773631	0.606	0.36	1.1e-257	1	Apob
2.64e-261	0.821173	0.507	0.266	6.58e-257	1	Cd9
2.87e-259	0.71149	0.571	0.321	7.16e-255	1	Sptlc2
3.05e-259	0.596712	0.692	0.43	7.61e-255	1	Tgoln1
2.26e-256	-0.83707	0.829	0.851	5.64e-252	1	Akr1c21
2.65e-252	0.627805	0.605	0.351	6.63e-248	1	Prnp
1.28e-250	0.706995	0.462	0.232	3.2e-246	1	Ugt2b34
9.45e-250	0.595781	0.53	0.285	2.36e-245	1	Tmem50a
3.01e-249	0.717309	0.507	0.275	7.51e-245	1	Tmem140
2.05e-247	0.66611	0.52	0.283	5.13e-243	1	Emc10
9.99e-247	0.574004	0.58	0.33	2.49e-242	1	Saraf
6.07e-244	0.949812	0.309	0.127	1.52e-239	1	Trim47
9.99e-244	0.566217	0.623	0.367	2.5e-239	1	Tmed9
1.02e-242	0.844215	0.426	0.212	2.55e-238	1	Nectin1
8.81e-242	0.602101	0.614	0.364	2.2e-237	1	Grn
2.75e-241	-0.69016	0.892	0.901	6.87e-237	1	Ass1
1e-240	0.622656	0.693	0.443	2.5e-236	1	Tmem252
2.44e-240	0.554778	0.754	0.52	6.09e-236	1	Slc2a2
4.28e-239	0.553167	0.664	0.41	1.07e-234	1	Cnih4
4.21e-238	0.717652	0.532	0.301	1.05e-233	1	Pnrc1
7.03e-238	0.806743	0.349	0.155	1.75e-233	1	Dhrs7
1.48e-235	0.532843	0.755	0.497	3.7e-231	1	Laptm4a
4.56e-235	0.532502	0.693	0.429	1.14e-230	1	Pdia6
3.71e-233	0.672119	0.382	0.179	9.27e-229	1	Nfkbia
1.13e-232	0.842451	0.366	0.171	2.82e-228	1	Tor2a
3.72e-232	0.64529	0.534	0.299	9.3e-228	1	Sirpa
2.4e-230	0.907641	0.412	0.209	5.99e-226	1	Ddr1
1.76e-229	0.842787	0.449	0.236	4.4e-225	1	Slc40a1
1.15e-226	0.610543	0.61	0.375	2.86e-222	1	Sptan1
1.01e-225	0.775652	0.354	0.164	2.53e-221	1	H2-DMb1
1.12e-223	0.79401	0.451	0.24	2.81e-219	1	Col4a1
3.92e-222	0.515099	0.657	0.407	9.78e-218	1	Cd164
6.7e-221	0.629385	0.545	0.314	1.67e-216	1	Itgb1
2.16e-220	0.938618	0.794	0.559	5.39e-216	1	S100a10
3.48e-220	1.04766	0.297	0.127	8.69e-216	1	Litaf
1.35e-218	0.666334	0.463	0.246	3.38e-214	1	Ccnl1
2.87e-217	0.534574	0.768	0.552	7.17e-213	1	Sptbn1
3.08e-216	0.675812	0.482	0.264	7.69e-212	1	Atf4
7.85e-216	0.656181	0.52	0.299	1.96e-211	1	Slc16a1
1.29e-214	0.567018	0.511	0.283	3.23e-210	1	Slc19a1
2.98e-213	0.962663	0.375	0.184	7.43e-209	1	Gpc3
2.41e-212	0.812782	0.555	0.331	6.03e-208	1	Anxa5
1.32e-211	0.59106	0.467	0.252	3.31e-207	1	Enpp5
1.56e-211	0.503642	0.788	0.565	3.89e-207	1	Slc22a1
3.71e-208	0.519907	0.634	0.391	9.27e-204	1	Aplp2
4.38e-208	0.550007	0.553	0.324	1.09e-203	1	Fads3
3.77e-206	0.578591	0.466	0.255	9.42e-202	1	Rragd
7.76e-206	0.799893	0.309	0.137	1.94e-201	1	Slc25a25
3.7e-205	0.536224	0.581	0.349	9.23e-201	1	Tm9sf2
4.25e-205	0.512795	0.876	0.64	1.06e-200	1	Cd81
6.31e-205	0.78349	0.347	0.165	1.58e-200	1	Bpnt2
4.12e-204	0.714468	0.482	0.267	1.03e-199	1	Tra2a
3.39e-201	0.652193	0.505	0.293	8.47e-197	1	Zfand5
3.56e-201	0.52966	0.605	0.381	8.88e-197	1	Kif5b
8.19e-200	0.638532	0.453	0.244	2.05e-195	1	Marchf6
6.97e-199	0.53251	0.743	0.522	1.74e-194	1	Dnaja1
1.61e-198	0.542866	0.521	0.301	4.02e-194	1	Ssr2
2.32e-198	0.547818	0.414	0.215	5.78e-194	1	Btg1
7.73e-196	0.626508	0.494	0.283	1.93e-191	1	Plxnb2
1.33e-195	0.652645	0.419	0.222	3.31e-191	1	C2
5.33e-195	1.17003	0.34	0.169	1.33e-190	1	Plac8
3.43e-193	0.515123	0.662	0.437	8.56e-189	1	Retreg1
1.65e-192	0.852752	0.311	0.145	4.13e-188	1	Cd151
7.32e-192	0.60405	0.517	0.304	1.83e-187	1	Cd47
2.32e-190	0.505234	0.573	0.35	5.79e-186	1	Gprc5c
2.83e-190	0.778033	0.341	0.167	7.07e-186	1	Tax1bp3
1.41e-188	0.541966	0.586	0.368	3.52e-184	1	Nuak2
6.37e-188	0.565558	0.658	0.427	1.59e-183	1	Spint2
3.22e-187	0.720474	0.371	0.191	8.04e-183	1	Tubb2a
4.55e-187	0.578257	0.546	0.333	1.14e-182	1	Brd2
7.15e-187	0.534082	0.536	0.318	1.79e-182	1	Furin
7.67e-187	0.631251	0.706	0.479	1.91e-182	1	Lgals1
1.24e-186	0.869845	0.267	0.116	3.11e-182	1	Pdgfa
1.53e-186	0.505301	0.57	0.347	3.81e-182	1	Mtdh
1.81e-186	0.605258	0.411	0.219	4.53e-182	1	2410006H16Rik
7.24e-186	-0.57236	0.935	0.907	1.81e-181	1	Atp5e
1.01e-185	0.668938	0.455	0.257	2.52e-181	1	Itgav
1.86e-185	0.584351	0.698	0.465	4.65e-181	1	Psmd8
5.91e-185	0.942786	0.278	0.124	1.47e-180	1	P4ha2
9.85e-184	0.514325	0.743	0.509	2.46e-179	1	Tagln2
9.59e-183	0.725999	0.337	0.166	2.4e-178	1	Eif1a
1.08e-181	0.81563	0.315	0.152	2.69e-177	1	Tnfrsf1a
1.65e-181	0.625636	0.405	0.218	4.13e-177	1	Dipk1a
4.27e-179	0.608076	0.423	0.233	1.07e-174	1	Retreg2
1.56e-178	0.766457	0.386	0.207	3.91e-174	1	Topors
2.23e-178	0.867552	0.275	0.124	5.57e-174	1	Psmb10
3.65e-178	0.616206	0.401	0.215	9.1e-174	1	Clcn4
5.15e-176	0.681437	0.337	0.168	1.28e-171	1	Mvp
2.43e-175	0.544834	0.476	0.273	6.08e-171	1	Lrp10
3.32e-175	0.951358	0.297	0.142	8.28e-171	1	Serpinh1
1.31e-173	0.701055	0.328	0.162	3.27e-169	1	Slc66a2
1.32e-173	0.640158	0.384	0.207	3.29e-169	1	Hsph1
7.22e-173	0.968679	0.283	0.132	1.8e-168	1	Nt5e
8.02e-173	0.7122	0.3	0.143	2e-168	1	Zyx
1.26e-172	0.535251	0.451	0.256	3.15e-168	1	F11r
1.46e-172	0.578608	0.483	0.28	3.65e-168	1	Myh9
6.95e-172	0.707087	0.35	0.181	1.74e-167	1	Creb3
9.63e-172	0.820776	0.303	0.146	2.41e-167	1	Abca1
1.63e-171	0.64808	0.565	0.369	4.08e-167	1	Slc25a36
3.63e-171	0.701481	0.421	0.234	9.07e-167	1	Swt1
7.36e-170	0.714258	0.332	0.166	1.84e-165	1	Sema3b
1.12e-169	0.576344	0.535	0.335	2.81e-165	1	Pim3
1.4e-168	0.600786	0.361	0.188	3.5e-164	1	Tmem82
1.74e-167	0.905586	0.265	0.121	4.34e-163	1	Prss23
9.91e-167	0.596788	0.358	0.187	2.48e-162	1	Arl6ip5
1.9e-166	0.527622	0.434	0.246	4.74e-162	1	Tm7sf3
3.11e-165	0.629209	0.357	0.187	7.78e-161	1	Spint1
2.17e-164	0.639997	0.382	0.205	5.43e-160	1	Taf1d
3.21e-164	0.617831	0.374	0.201	8.01e-160	1	Gaa
6.42e-164	0.856457	0.321	0.164	1.6e-159	1	Mid1ip1
9.35e-164	0.507237	0.597	0.386	2.34e-159	1	Cd2ap
1.78e-162	0.591355	0.364	0.194	4.44e-158	1	Syngr2
2.2e-162	0.53293	0.419	0.234	5.48e-158	1	Rcan1
8.39e-162	-0.6934	0.999	0.856	2.1e-157	1	Rn18s-rs5
9.3e-162	0.713462	0.366	0.197	2.32e-157	1	Cited2
1.33e-161	0.512384	0.442	0.253	3.31e-157	1	Ankrd33b
1.49e-161	0.662126	0.303	0.149	3.72e-157	1	Gnl3
3.36e-161	1.03147	0.256	0.118	8.4e-157	1	Rras
4.69e-161	0.659963	0.32	0.161	1.17e-156	1	Ncln
1.21e-159	0.50208	0.605	0.397	3.03e-155	1	Eps8
4.86e-159	0.796149	0.259	0.118	1.21e-154	1	Ddit3
6.45e-159	0.517637	0.487	0.293	1.61e-154	1	Nbeal1
1.55e-158	0.606151	0.361	0.192	3.87e-154	1	Spns1
2.75e-158	0.884839	0.691	0.482	6.86e-154	1	S100a11
1.05e-156	1.09365	0.28	0.137	2.62e-152	1	2200002D01Rik
1.46e-156	0.562158	0.667	0.449	3.63e-152	1	Clic1
1.25e-155	0.508531	0.391	0.215	3.13e-151	1	Nucb1
2.11e-154	0.528004	0.439	0.256	5.27e-150	1	Clcn5
2.16e-153	0.670541	0.331	0.173	5.39e-149	1	Dag1
4.1e-153	0.71394	0.328	0.172	1.02e-148	1	Il6st
1.06e-152	0.501902	0.516	0.321	2.65e-148	1	Irf2bp2
5.3e-152	0.515619	0.579	0.374	1.32e-147	1	Npnt
7.05e-152	0.559242	0.413	0.237	1.76e-147	1	1110038B12Rik
8.11e-152	0.622213	0.381	0.212	2.03e-147	1	Xbp1
2.63e-150	0.884373	0.28	0.139	6.56e-146	1	Plpp2
8.83e-149	0.706257	0.303	0.155	2.21e-144	1	Stat3
[truncated: 6,601 more rows]
