# Supplementary material for: Pi4ka downregulation triggers Creb3l2-dependent lysosomal dysfunction to promote maladaptive tubular remodeling and immune activation in acute kidney injury
Source: Cell Death Dis. 2026 Apr 27;17(1):557. doi: 10.1038/s41419-026-08794-y (PMC13250169; doi:10.1038/s41419-026-08794-y)
Supplement: Supplementary file 3 — Supplemental Table3 [file 41419_2026_8794_MOESM3_ESM.xlsx]

## Sheet: Trace-gene-trajectory 1
	status	p_value	morans_test_statistic	morans_I	gene_short_name	q_value
Pcmtd1	OK	0	65.879	0.145821	Pcmtd1	0
Gm38372	OK	8.32e-10	6.02766	0.013221	Gm38372	1.74e-09
Gm26901	OK	0.067739	1.49284	0.00322	Gm26901	0.102318
Exo1	OK	0.682648	-0.47512	-0.00108	Exo1	0.706999
Uxs1	OK	5.37e-230	32.3579	0.071576	Uxs1	3.93e-229
Dsel	OK	0.000777	3.16451	0.006908	Dsel	0.001348
Gmppa	OK	9.06e-15	7.66333	0.016905	Gmppa	2.09e-14
Rbm8a2	OK	0.110414	1.22433	0.002636	Rbm8a2	0.163038
Rrs1	OK	1.43e-78	18.7294	0.041408	Rrs1	5.66e-78
Tsn	OK	1.19e-235	32.7574	0.07248	Tsn	8.84e-235
Nifk	OK	1.48e-15	7.8922	0.017414	Nifk	3.46e-15
Adhfe1	OK	0	41.7365	0.092362	Adhfe1	0
2610203C22Rik	OK	0.012321	2.24698	0.00485	2610203C22Rik	0.019936
Cep170	OK	2.4e-22	9.65265	0.021285	Cep170	6.12e-22
3110062G12Rik	OK	0.565489	-0.1649	-0.00038	3110062G12Rik	0.648193
Gm38104	OK	0.056304	1.58658	0.003423	Gm38104	0.085879
Mybl1	OK	0.044481	1.7009	0.003673	Mybl1	0.068546
Vcpip1	OK	7.35e-296	36.7436	0.08129	Vcpip1	6.37e-295
Tpp2	OK	8.02e-203	30.3648	0.067164	Tpp2	5.37e-202
1700034P13Rik	OK	0.058736	1.56547	0.003398	1700034P13Rik	0.089394
Sdccag8	OK	1.63e-21	9.45395	0.020873	Sdccag8	4.12e-21
Gm37246	OK	0.130884	1.12222	0.00234	Gm37246	0.191394
Gm37490	OK	1.57e-26	10.5949	0.023279	Gm37490	4.23e-26
Gm37519	OK	0.291753	0.548272	0.001146	Gm37519	0.404192
Gm8251	OK	0.059239	1.5612	0.003347	Gm8251	0.090092
Niban1	OK	0.000592	3.24268	0.007106	Niban1	0.001034
2810414N06Rik	OK	0.251995	0.668225	0.001407	2810414N06Rik	0.353382
Akt3	OK	0.238058	0.712565	0.001501	Akt3	0.335103
Gm37960	OK	0.522194	-0.05566	-0.00015	Gm37960	0.646264
Gm37106	OK	0.541055	-0.10309	-0.00026	Gm37106	0.646264
Gm37598	OK	0.574721	-0.18841	-0.00044	Gm37598	0.64978
Gm38146	OK	0.542802	-0.1075	-0.00026	Gm38146	0.646264
Gm37706	OK	0.255081	0.658585	0.001351	Gm37706	0.357341
Gm37463	OK	0.506904	-0.01731	-8.01e-05	Gm37463	0.646264
Zbtb18	OK	1.79e-169	27.7242	0.061315	Zbtb18	1.06e-168
Gm29856	OK	0.087563	1.35591	0.002914	Gm29856	0.130829
Tex30	OK	0.000122	3.66952	0.008062	Tex30	0.000219
2310043L19Rik	OK	1.01e-10	6.36027	0.013849	2310043L19Rik	2.15e-10
Edem3	OK	6.14e-224	31.9243	0.070612	Edem3	4.42e-223
1700016C15Rik	OK	8.7e-179	28.4861	0.063024	1700016C15Rik	5.34e-178
1700025G04Rik	OK	0.336696	0.421496	0.000856	1700025G04Rik	0.461539
Adss	OK	1.55e-194	29.7306	0.065777	Adss	1e-193
Gm16585	OK	2.74e-13	7.21273	0.015831	Gm16585	6.14e-13
Tsen15	OK	6.1e-07	4.85221	0.010683	Tsen15	1.19e-06
Epha4	OK	0.011467	2.27454	0.004944	Epha4	0.018598
Colgalt2	OK	0.371702	0.327349	0.00065	Colgalt2	0.505619
Poglut2	OK	3.01e-08	5.41843	0.01192	Poglut2	6.08e-08
Catspere2	OK	0.771563	-0.74401	-0.00168	Catspere2	0.779402
Bivm	OK	3.3e-06	4.50596	0.009911	Bivm	6.31e-06
Sgpp2	OK	3.34e-10	6.17325	0.013555	Sgpp2	7.07e-10
Gm37884	OK	NA	NA	-6.06e-05	Gm37884	NA
Desi2	OK	4.02e-59	16.1713	0.035741	Desi2	1.41e-58
B230369F24Rik	OK	0.027894	1.9127	0.004157	B230369F24Rik	0.043825
Cox20	OK	6.11e-34	12.088	0.02671	Cox20	1.78e-33
Ercc5	OK	8.6e-133	24.4938	0.054159	Ercc5	4.41e-132
Farsb	OK	4.15e-22	9.59604	0.021186	Farsb	1.06e-21
4833412K13Rik	OK	2e-11	6.60372	0.014515	4833412K13Rik	4.34e-11
BC035947	OK	0	96.4473	0.213286	BC035947	0
Rgl1	OK	0	65.4343	0.14484	Rgl1	0
Gm7278	OK	0.759943	-0.70612	-0.00158	Gm7278	0.76952
Gm28792	OK	0.055907	1.59009	0.003355	Gm28792	0.085304
Mogat1	OK	0	128.086	0.283429	Mogat1	0
Arpc5	OK	3.66e-158	26.7695	0.059221	Arpc5	2.09e-157
Gulp1	OK	0.713087	-0.56243	-0.00127	Gulp1	0.730485
Gm37626	OK	0.541461	-0.10411	-0.00026	Gm37626	0.646264
Hnrnpu	OK	0	75.5521	0.167249	Hnrnpu	0
Gm38300	OK	0.63447	-0.34371	-0.00078	Gm38300	0.675501
Efcab2	OK	0.002037	2.87238	0.006299	Efcab2	0.003466
Acsl3	OK	9.62e-69	17.4832	0.03863	Acsl3	3.6e-68
Ncf2	OK	0.701269	-0.52805	-0.00121	Ncf2	0.72127
Kif26b	OK	0.628019	-0.32661	-0.00074	Kif26b	0.672428
Sgk3	OK	1.64e-258	34.3254	0.075937	Sgk3	1.29e-257
Utp14b	OK	2.06e-131	24.364	0.053841	Utp14b	1.05e-130
Smyd3	OK	3.87e-08	5.37313	0.011832	Smyd3	7.8e-08
Ap1s3	OK	0.005302	2.55548	0.005588	Ap1s3	0.008778
Tfb2m	OK	4.55e-26	10.495	0.023177	Tfb2m	1.22e-25
Cnst	OK	6.89e-27	10.672	0.023545	Cnst	1.86e-26
Col3a1	OK	0.410723	0.225686	0.000429	Col3a1	0.554558
Mcmdc2	OK	0.300138	0.524003	0.001085	Mcmdc2	0.414712
Snhg6	OK	7.21e-19	8.79403	0.019409	Snhg6	1.76e-18
Tcf24	OK	1.13e-21	9.49224	0.020947	Tcf24	2.86e-21
E330040D14Rik	OK	0.683703	-0.47808	-0.00108	E330040D14Rik	0.707706
Sccpdh	OK	6.01e-07	4.85515	0.010687	Sccpdh	1.17e-06
Smg7	OK	2.3e-270	35.1109	0.077682	Smg7	1.87e-269
Gm28791	OK	7.12e-191	29.4458	0.065087	Gm28791	4.58e-190
Col5a2	OK	0.00012	3.67272	0.008005	Col5a2	0.000217
Gm38211	OK	0.633601	-0.34141	-0.00077	Gm38211	0.67528
Wdfy1	OK	0	39.5963	0.087604	Wdfy1	0
Ppp1r42	OK	0.003634	2.68431	0.005854	Ppp1r42	0.00609
Mrpl44	OK	9.17e-36	12.4283	0.02746	Mrpl44	2.71e-35
Serpine2	OK	0	47.098	0.104107	Serpine2	0
Nmnat2	FAIL	NA	NA	NA	Nmnat2	1
Fam124b	OK	NA	NA	-6.13e-05	Fam124b	NA
Ahctf1	OK	0	45.3747	0.100399	Ahctf1	0
Cops5	OK	9.7e-30	11.2656	0.024887	Cops5	2.7e-29
Lamc2	OK	0.28744	0.560878	0.001169	Lamc2	0.398488
Cul3	OK	0	48.1892	0.106649	Cul3	0
Gm37902	OK	1.32e-22	9.71351	0.021347	Gm37902	3.38e-22
Gm37262	OK	0.11217	1.21507	0.002613	Gm37262	0.165498
Lamc1	OK	3.61e-39	13.0403	0.028794	Lamc1	1.1e-38
Gm38009	OK	0.373571	0.322411	0.000649	Gm38009	0.50789
Gm8818	OK	0.539108	-0.09819	-0.00022	Gm8818	0.646264
E330020D12Rik	OK	0.526971	-0.06766	-0.00017	E330020D12Rik	0.646264
Dnah7b	OK	3.22e-189	29.3162	0.064812	Dnah7b	2.06e-188
Dhx9	OK	0	77.4605	0.171461	Dhx9	0
Npl	OK	0	49.9013	0.110446	Npl	0
Gm6652	OK	0.08292	1.38569	0.002976	Gm6652	0.124192
Dnah7c	OK	2.14e-06	4.59769	0.01003	Dnah7c	4.1e-06
Slc39a10	OK	2.14e-286	36.1461	0.079962	Slc39a10	1.81e-285
Gm28151	OK	0.092605	1.32489	0.002809	Gm28151	0.137945
Cspp1	OK	0	90.5804	0.200507	Cspp1	0
4933411E06Rik	OK	0.537985	-0.09536	-0.00024	4933411E06Rik	0.646264
Rgs16	OK	0.065578	1.50956	0.003214	Rgs16	0.099245
Gm29325	OK	0.621286	-0.30886	-0.00071	Gm29325	0.668902
Cavin2	OK	5.24e-16	8.02112	0.017693	Cavin2	1.23e-15
Rnasel	OK	0.328305	0.444597	0.000909	Rnasel	0.450854
Arfgef1	OK	0	62.0721	0.13739	Arfgef1	0
Gm37569	OK	0.000114	3.6859	0.008038	Gm37569	0.000206
Dock10	OK	4.79e-155	26.5004	0.058367	Dock10	2.69e-154
Gm37645	OK	0.516967	-0.04254	-0.00012	Gm37645	0.646264
Gm38062	OK	5.23e-06	4.40727	0.009422	Gm38062	9.93e-06
A630081D01Rik	OK	6.69e-14	7.40241	0.015998	A630081D01Rik	1.51e-13
Teddm2	OK	0.704448	-0.53724	-0.00123	Teddm2	0.723519
Nabp1	OK	0	76.9964	0.170438	Nabp1	0
Gm17767	OK	2.3e-31	11.5905	0.025578	Gm17767	6.5e-31
Glul	OK	0	43.4817	0.096231	Glul	0
Irs1	OK	4.02e-19	8.8595	0.019515	Irs1	9.85e-19
A830008E24Rik	OK	0.665088	-0.42639	-0.00096	A830008E24Rik	0.694258
Prex2	OK	5.98e-19	8.81505	0.019411	Prex2	1.46e-18
Rhbdd1	OK	1.63e-17	8.43661	0.018601	Rhbdd1	3.92e-17
Gm19552	OK	0.125083	1.14994	0.002413	Gm19552	0.18341
Gm28940	OK	0.56309	-0.15881	-0.00038	Gm28940	0.648104
Col4a4	OK	0	122.884	0.27205	Col4a4	0
Col4a3	OK	0	86.4326	0.19132	Col4a3	0
Cacna1e	OK	0.534378	-0.08628	-0.00019	Cacna1e	0.646264
C430014B12Rik	OK	0.001285	3.01506	0.00658	C430014B12Rik	0.002208
Gm9530	OK	0.074255	1.44482	0.003094	Gm9530	0.111672
Ier5	OK	0	79.0956	0.175071	Ier5	0
Mr1	OK	0.012869	2.23013	0.004857	Mr1	0.020788
Stx6	OK	7.96e-12	6.73929	0.014858	Stx6	1.74e-11
Gm8850	OK	0.027898	1.91263	0.003982	Gm8850	0.043828
BC034090	OK	0	54.907	0.121514	BC034090	0
Mff	OK	3.36e-56	15.7513	0.034821	Mff	1.16e-55
Gm28941	OK	0.202433	0.832964	0.001743	Gm28941	0.287937
Xpr1	OK	0	89.5909	0.198322	Xpr1	0
Myo1b	OK	0.722413	-0.59002	-0.00133	Myo1b	0.737664
Cdc42bpa	OK	0	41.1693	0.091091	Cdc42bpa	0
Acbd6	OK	1.64e-37	12.7459	0.028165	Acbd6	4.94e-37
Gm38169	OK	0.000495	3.29352	0.007145	Gm38169	0.000868
Stat4	OK	0.005966	2.51416	0.005252	Stat4	0.009842
Gm3940	OK	0.528082	-0.07045	-0.00019	Gm3940	0.646264
Gm31812	OK	0.527355	-0.06862	-0.00021	Gm31812	0.646264
Qsox1	OK	8.22e-63	16.6865	0.036865	Qsox1	2.96e-62
Sulf1	OK	0.577303	-0.195	-0.00046	Sulf1	0.650289
Cep350	OK	0	40.5085	0.089629	Cep350	0
Gm37383	OK	0.000441	3.3257	0.007147	Gm37383	0.000776
Gm9694	OK	0.650806	-0.3875	-0.00088	Gm9694	0.685287
Coq8a	OK	0	87.2134	0.193072	Coq8a	0
Gm37336	OK	3.39e-09	5.79609	0.012767	Gm37336	7.02e-09
Agfg1	OK	1.17e-93	20.4959	0.045316	Agfg1	5.02e-93
A030005L19Rik	OK	0.544146	-0.11088	-0.00025	A030005L19Rik	0.646264
Slc19a3	OK	5.65e-17	8.29025	0.018272	Slc19a3	1.34e-16
Clasp1	OK	3.6e-83	19.2849	0.042621	Clasp1	1.46e-82
2900060B14Rik	OK	1.6e-08	5.53009	0.012142	2900060B14Rik	3.26e-08
Tor1aip1	OK	0	39.5971	0.087618	Tor1aip1	0
9430034N14Rik	OK	7.75e-59	16.1308	0.035595	9430034N14Rik	2.71e-58
Tfcp2l1	OK	0	53.6784	0.118806	Tfcp2l1	0
Psen2	OK	3.93e-49	14.6866	0.032448	Psen2	1.28e-48
Gm5069	OK	0.697883	-0.51832	-0.00117	Gm5069	0.718766
Itpkb	OK	4.8e-05	3.90031	0.008549	Itpkb	8.82e-05
Gm37033	OK	0.244261	0.692662	0.001457	Gm37033	0.343314
Gm37390	OK	0.035633	1.80378	0.003762	Gm37390	0.055443
Gm36933	OK	7.69e-06	4.32303	0.008475	Gm36933	1.45e-05
Pid1	OK	0.017564	2.10687	0.00454	Pid1	0.028098
Tor1aip2	OK	0	43.7817	0.096885	Tor1aip2	0
Fam163a	OK	9.52e-18	8.49954	0.018749	Fam163a	2.29e-17
Inhbb	OK	0.627196	-0.32444	-0.00074	Inhbb	0.671929
Ncoa2	OK	6.1e-206	30.6001	0.067683	Ncoa2	4.12e-205
Ralb	OK	3.61e-131	24.341	0.053842	Ralb	1.84e-130
Gm38376	OK	0.002768	2.77407	0.006018	Gm38376	0.004669
Gm27184	OK	0.240323	0.705263	0.001483	Gm27184	0.338083
Gm37409	OK	0.000247	3.48354	0.007588	Gm37409	0.00044
Gm38223	OK	2.44e-06	4.57005	0.009974	Gm38223	4.67e-06
Tmem185b	OK	9.8e-127	23.9186	0.05289	Tmem185b	4.9e-126
Gm37702	OK	0.000388	3.3613	0.007325	Gm37702	0.000684
Gm38120	OK	1.42e-66	17.196	0.037959	Gm38120	5.24e-66
Gm38380	OK	2.24e-79	18.8277	0.041584	Gm38380	8.93e-79
Parp1	OK	2.16e-48	14.5705	0.032199	Parp1	7.04e-48
Tram1	OK	0	62.5775	0.138512	Tram1	0
Lactb2	OK	0	52.4835	0.116165	Lactb2	0
Gm38319	OK	1.12e-35	12.4122	0.027376	Gm38319	3.31e-35
Xkr9	OK	0.31032	0.494945	0.001027	Xkr9	0.427969
Csnk2a1-ps3	OK	0.217837	0.779519	0.001655	Csnk2a1-ps3	0.30817
Lin9	OK	1.65e-10	6.28444	0.013819	Lin9	3.5e-10
Gm8101	OK	0.640837	-0.3607	-0.00082	Gm8101	0.678643
Acbd3	OK	9.07e-60	16.2627	0.035944	Acbd3	3.2e-59
Gm37768	OK	0.575456	-0.19028	-0.00044	Gm37768	0.649828
Abl2	OK	1.96e-93	20.4708	0.045247	Abl2	8.39e-93
Gm38043	OK	8.42e-37	12.6178	0.027825	Gm38043	2.51e-36
Trip12	OK	0	81.8948	0.18129	Trip12	0
Gm38374	OK	3.34e-52	15.1583	0.033457	Gm38374	1.11e-51
Gm37738	OK	2.72e-63	16.7524	0.036982	Gm37738	9.81e-63
Fbxo36	OK	9.75e-26	10.4229	0.02302	Fbxo36	2.59e-25
Slc16a14	OK	0	38.3738	0.084888	Slc16a14	0
Stat1	OK	0	58.6843	0.129855	Stat1	0
Epb41l5	OK	0	48.577	0.107506	Epb41l5	0
Gm37219	OK	4.87e-157	26.6728	0.058953	Gm37219	2.76e-156
Tor3a	OK	5.83e-23	9.7964	0.021609	Tor3a	1.5e-22
H3f3a	OK	2.25e-271	35.1769	0.077837	H3f3a	1.84e-270
H3f3aos	OK	0.08153	1.39486	0.002937	H3f3aos	0.122199
Sde2	OK	1.75e-36	12.5602	0.027746	Sde2	5.2e-36
C130026I21Rik	OK	0.546022	-0.11562	-0.00028	C130026I21Rik	0.646264
Fam20b	OK	6.14e-102	21.4039	0.047325	Fam20b	2.74e-101
Eya1	OK	0.382727	0.298325	0.000587	Eya1	0.519474
A530032D15Rik	OK	0.546681	-0.11728	-0.00029	A530032D15Rik	0.646264
Gm10553	OK	NA	NA	-2.75e-05	Gm10553	NA
Pycr2	OK	1.69e-16	8.15926	0.018003	Pycr2	3.98e-16
Lefty1	OK	0.50615	-0.01542	-7.89e-05	Lefty1	0.646264
Rpl5-ps1	OK	0.578963	-0.19924	-0.00045	Rpl5-ps1	0.651122
A530040E14Rik	OK	0.535479	-0.08905	-0.00021	A530040E14Rik	0.646264
Gm7609	OK	0.54528	-0.11374	-0.00027	Gm7609	0.646264
Gm52950	FAIL	NA	NA	NA	Gm52950	1
Ptpn4	OK	1.09e-89	20.046	0.044315	Ptpn4	4.6e-89
Gm37745	OK	2.61e-09	5.83996	0.012829	Gm37745	5.41e-09
Tmem177	OK	2.71e-05	4.0369	0.008872	Tmem177	5.02e-05
Gm7592	OK	NA	NA	-6.22e-05	Gm7592	NA
Tmem63a	OK	4.04e-09	5.7666	0.012687	Tmem63a	8.35e-09
Sp110	OK	0.34722	0.392838	0.000795	Sp110	0.474848
Gm16094	OK	0.512997	-0.03258	-0.00011	Gm16094	0.646264
Terf1	OK	4.58e-17	8.31521	0.018348	Terf1	1.09e-16
Gm37509	OK	0.638806	-0.35527	-0.00081	Gm37509	0.677669
Sctr	OK	0.541473	-0.10415	-0.00025	Sctr	0.646264
Ephx1	OK	0	56.596	0.125181	Ephx1	0
Tmem37	OK	0	86.4377	0.191355	Tmem37	0
Sbspon	OK	0.563253	-0.15922	-0.00038	Sbspon	0.648104
Sp140	OK	0.05041	1.64089	0.003528	Sp140	0.077258
Rpl7	OK	0	40.9273	0.090572	Rpl7	0
Nvl	OK	1.55e-51	15.0572	0.033269	Nvl	5.14e-51
Rdh10	OK	0	42.7751	0.09465	Rdh10	0
Cnih4	OK	0	61.6343	0.136428	Cnih4	0
Gls	OK	0	81.3299	0.180034	Gls	0
Nab1	OK	1.8e-54	15.4978	0.034248	Nab1	6.09e-54
Nemp2	OK	0.337008	0.420642	0.000862	Nemp2	0.461935
Wdr26	OK	0	61.6876	0.136535	Wdr26	0
Insig2	OK	8.15e-104	21.6045	0.047778	Insig2	3.67e-103
Gm37174	OK	0.076267	1.43064	0.003084	Gm37174	0.114572
A430110L20Rik	OK	0.425252	0.188476	0.000351	A430110L20Rik	0.572622
Mfsd6	OK	2.69e-26	10.5446	0.023263	Mfsd6	7.21e-26
Inpp1	OK	1.38e-07	5.13868	0.011308	Inpp1	2.75e-07
Hibch	OK	2.62e-23	9.87694	0.02181	Hibch	6.79e-23
Ccdc93	OK	1.95e-14	7.56409	0.016681	Ccdc93	4.47e-14
1700019D03Rik	OK	0.547443	-0.1192	-0.00032	1700019D03Rik	0.646264
Ddx18	OK	6.38e-34	12.0845	0.026694	Ddx18	1.86e-33
Sp100	OK	0.150673	1.03355	0.002204	Sp100	0.218376
Lbr	OK	3.34e-189	29.315	0.064835	Lbr	2.13e-188
A630001G21Rik	OK	0.590041	-0.22765	-0.00053	A630001G21Rik	0.654775
Pms1	OK	1.88e-07	5.08029	0.01117	Pms1	3.73e-07
Ormdl1	OK	1.03e-29	11.2603	0.024868	Ormdl1	2.87e-29
Cab39	OK	0	41.3167	0.091424	Cab39	0
Itm2c	OK	2.97e-146	25.7263	0.056897	Itm2c	1.61e-145
Gpr55	OK	0.532636	-0.0819	-0.0002	Gpr55	0.646264
Osgepl1	OK	3.13e-07	4.98294	0.010973	Osgepl1	6.16e-07
Asnsd1	OK	7.79e-15	7.68265	0.01695	Asnsd1	1.8e-14
Stau2	OK	2.49e-21	9.40958	0.020769	Stau2	6.27e-21
Ube2w	OK	1.07e-32	11.8505	0.02618	Ube2w	3.07e-32
Gm38342	OK	0.646734	-0.37652	-0.00085	Gm38342	0.682407
Dnah7a	OK	0.733503	-0.62344	-0.00141	Dnah7a	0.746896
Stk17b	OK	2.37e-41	13.418	0.029623	Stk17b	7.37e-41
Actr3	OK	1.35e-81	19.0966	0.042228	Actr3	5.44e-81
Eloc	OK	2.23e-132	24.455	0.054096	Eloc	1.14e-131
D030040B21Rik	OK	0.587021	-0.21989	-0.00051	D030040B21Rik	0.653736
Slc35f5	OK	3.44e-147	25.8099	0.05708	Slc35f5	1.87e-146
Tmem70	OK	7.13e-122	23.4468	0.051862	Tmem70	3.49e-121
Gpr39	OK	0.664746	-0.42545	-0.00098	Gpr39	0.694057
Ly96	OK	8.17e-54	15.4001	0.034037	Ly96	2.76e-53
Lypd1	OK	0.53688	-0.09258	-0.00022	Lypd1	0.646264
Jph1	OK	0.283509	0.572449	0.001196	Jph1	0.393416
Hecw2	OK	0.012438	2.24332	0.004843	Hecw2	0.02012
Pi15	OK	0.540197	-0.10093	-0.00025	Pi15	0.646264
Gm16070	OK	NA	NA	-5.79e-05	Gm16070	NA
Crispld1	OK	0.586319	-0.21809	-0.00051	Crispld1	0.653509
Gtf3c3	OK	1.46e-31	11.6296	0.025681	Gtf3c3	4.13e-31
Nckap5	OK	3.11e-77	18.5645	0.041019	Nckap5	1.23e-76
Gm37161	OK	0.565934	-0.16603	-0.00039	Gm37161	0.648296
Gm37936	OK	0.256206	0.655086	0.001372	Gm37936	0.358745
Gm38177	OK	0.004576	2.60635	0.00565	Gm38177	0.007608
Enah	OK	1.79e-61	16.5015	0.036469	Enah	6.39e-61
2700078F05Rik	OK	0.00242	2.81748	0.006099	2700078F05Rik	0.0041
Gm38359	OK	0.518874	-0.04733	-0.00016	Gm38359	0.646264
Gm37018	OK	0.114093	1.20504	0.002589	Gm37018	0.16819
Gm37258	OK	2.33e-22	9.65564	0.021228	Gm37258	5.95e-22
Pgap1	OK	1.11e-127	24.0094	0.053079	Pgap1	5.57e-127
Gm36955	OK	0.012273	2.24848	0.004879	Gm36955	0.019862
Srp9	OK	3.92e-138	24.99	0.055282	Srp9	2.05e-137
Mgat5	OK	2.29e-137	24.9195	0.055101	Mgat5	1.19e-136
Degs1	OK	0	123.148	0.272648	Degs1	0
Gm37510	OK	8.91e-87	19.7096	0.043513	Gm37510	3.69e-86
Gm8451	OK	0.374094	0.321031	0.000646	Gm8451	0.508465
Ralgps2	OK	3.82e-68	17.4044	0.03847	Ralgps2	1.42e-67
Tfap2b	OK	1.5e-17	8.44621	0.018595	Tfap2b	3.61e-17
Gm28693	OK	0.152069	1.0276	0.002198	Gm28693	0.220242
Fbxo28	OK	6.75e-55	15.5605	0.034377	Fbxo28	2.3e-54
Gm10517	OK	0.64903	-0.3827	-0.00085	Gm10517	0.684086
Angptl1	OK	0.064157	1.52078	0.003283	Angptl1	0.097239
Gm37802	OK	0.039281	1.75909	0.003769	Gm37802	0.060892
Gm37943	OK	0.390905	0.276961	0.000542	Gm37943	0.529728
Tmem163	OK	0.207208	0.816146	0.001714	Tmem163	0.294235
Acmsd	OK	0	49.8096	0.110237	Acmsd	0
2900009J06Rik	OK	0.345668	0.397042	0.000812	2900009J06Rik	0.472884
Trp53bp2	OK	8.83e-175	28.1608	0.062298	Trp53bp2	5.33e-174
Pkhd1	OK	0	100.889	0.223333	Pkhd1	0
Gm37315	OK	0.000485	3.29936	0.007133	Gm37315	0.000851
Gm15795	OK	4.39e-05	3.92224	0.008554	Gm15795	8.07e-05
Ccnt2	OK	0	70.3143	0.155616	Ccnt2	0
Ankrd44	OK	1.82e-48	14.5823	0.032198	Ankrd44	5.92e-48
Ncl	OK	0	49.1952	0.108883	Ncl	0
Gm37370	OK	0.628563	-0.32805	-0.00075	Gm37370	0.672751
A130048G24Rik	OK	6.79e-05	3.81558	0.008342	A130048G24Rik	0.000124
C130036L24Rik	OK	0.003145	2.73231	0.005972	C130036L24Rik	0.005287
Capn2	OK	5.68e-61	16.4316	0.036318	Capn2	2.02e-60
Mcm3	OK	0.025633	1.94925	0.004233	Mcm3	0.040392
Sf3b1	OK	0	92.0303	0.203734	Sf3b1	0
E330011M16Rik	OK	0.452995	0.118098	0.000196	E330011M16Rik	0.606977
Ptma	OK	0	49.4647	0.109465	Ptma	0
Paqr8	OK	0.559321	-0.14925	-0.00036	Paqr8	0.647366
Efhc1	OK	0.566739	-0.16808	-0.0004	Efhc1	0.6484
Pde6d	OK	5.7e-09	5.70832	0.012577	Pde6d	1.17e-08
Coq10b	OK	0	38.6234	0.085456	Coq10b	0
Gm17971	OK	7.3e-35	12.2614	0.026997	Gm17971	2.14e-34
Tram2	OK	0.217383	0.781061	0.001658	Tram2	0.307592
Rab3gap1	OK	2.43e-194	29.7153	0.065733	Rab3gap1	1.58e-193
Tmem14a	OK	5.5e-09	5.71457	0.01259	Tmem14a	1.13e-08
Gm38224	OK	0.714149	-0.56555	-0.00127	Gm38224	0.731274
Cops7b	OK	3.14e-13	7.19413	0.015852	Cops7b	7.04e-13
Rasal2	OK	2.01e-60	16.3548	0.036131	Rasal2	7.11e-60
Nppc	OK	0.586713	-0.2191	-0.0005	Nppc	0.653575
Gm37788	OK	0.000161	3.59715	0.007869	Gm37788	0.000289
Gm37578	OK	0.00032	3.4144	0.007413	Gm37578	0.000567
Gm37060	OK	1.76e-85	19.5582	0.043202	Gm37060	7.24e-85
Hspd1	OK	0	49.3461	0.109217	Hspd1	0
2810025M15Rik	OK	3.07e-34	12.1445	0.026829	2810025M15Rik	8.94e-34
Hspe1	OK	7.44e-147	25.7799	0.057026	Hspe1	4.04e-146
Gsta3	OK	1.6e-98	21.0342	0.046521	Gsta3	7.01e-98
Zranb3	OK	0.143251	1.06583	0.002293	Zranb3	0.208255
Gm38248	OK	0.299718	0.525213	0.001098	Gm38248	0.414187
Rpl28-ps1	OK	0.629485	-0.33049	-0.00075	Rpl28-ps1	0.673256
Gm38026	OK	0.57485	-0.18874	-0.00044	Gm38026	0.64978
Gm4956	OK	0.412143	0.222036	0.000418	Gm4956	0.556366
Cryzl2	OK	0	41.1613	0.091092	Cryzl2	0
Mob4	OK	3.66e-107	21.9576	0.048562	Mob4	1.67e-106
Dis3l2	OK	5.34e-21	9.329	0.020589	Dis3l2	1.34e-20
Gm29055	OK	3.89e-05	3.95126	0.008613	Gm29055	7.17e-05
Gm37485	OK	0.199537	0.843277	0.00178	Gm37485	0.284152
Gm38142	OK	0.059227	1.5613	0.003358	Gm38142	0.09008
Gm38010	OK	0.617381	-0.29861	-0.00069	Gm38010	0.666903
Gm38021	OK	0.000874	3.13001	0.006839	Gm38021	0.001512
Gm6136	OK	0.041237	1.73651	0.003696	Gm6136	0.063774
Gm37967	OK	0.004933	2.58051	0.005568	Gm37967	0.008185
Gm37017	OK	0.162093	0.985893	0.002036	Gm37017	0.23393
Gm37447	OK	0.004402	2.61958	0.0057	Gm37447	0.007329
Rftn2	OK	0.548599	-0.12212	-0.00029	Rftn2	0.646326
Gm10561	OK	NA	NA	-5.52e-05	Gm10561	NA
Mars2	OK	2.6e-07	5.01915	0.011044	Mars2	5.12e-07
Kcnq5	OK	0.571919	-0.18126	-0.00042	Kcnq5	0.649386
Gm7658	OK	2.09e-09	5.87664	0.012941	Gm7658	4.35e-09
Gm8292	OK	0.005299	2.55569	0.005368	Gm8292	0.008774
Plcl1	OK	3.36e-54	15.4575	0.034158	Plcl1	1.14e-53
Gm38056	OK	1.52e-14	7.59647	0.01672	Gm38056	3.49e-14
R3hdm1	OK	0	44.4164	0.09829	R3hdm1	0
Gm37382	OK	5.42e-06	4.39981	0.009549	Gm37382	1.03e-05
Gm37588	OK	0.063171	1.52869	0.00324	Gm37588	0.09585
Gm37868	OK	0.666966	-0.43155	-0.00098	Gm37868	0.695325
Gm37407	OK	1.24e-08	5.57487	0.012225	Gm37407	2.53e-08
Ubxn4	OK	0	55.2794	0.122353	Ubxn4	0
Sec16b	OK	1.45e-14	7.60291	0.016745	Sec16b	3.32e-14
Mcm6	OK	3.63e-10	6.16036	0.013564	Mcm6	7.66e-10
Satb2	OK	1.79e-40	13.2675	0.029249	Satb2	5.51e-40
9130024F11Rik	OK	9.72e-13	7.03837	0.015393	9130024F11Rik	2.16e-12
1700066M21Rik	OK	2.82e-06	4.53967	0.009979	1700066M21Rik	5.39e-06
Dars	OK	4.62e-43	13.7068	0.030291	Dars	1.45e-42
Cxcr4	OK	0.467259	0.082162	0.000122	Cxcr4	0.624573
Tyw5	OK	0.00036	3.38206	0.007425	Tyw5	0.000636
Maip1	OK	1.83e-25	10.3626	0.022886	Maip1	4.87e-25
Thsd7b	OK	NA	NA	-6.71e-05	Thsd7b	NA
Rpl31-ps9	OK	0.533915	-0.08512	-0.00021	Rpl31-ps9	0.646264
Gm15675	OK	0.559705	-0.15022	-0.00036	Gm15675	0.64759
Cd55	OK	4.3e-38	12.85	0.028275	Cd55	1.3e-37
Dusp10	OK	0.727573	-0.60549	-0.00138	Dusp10	0.741931
1700056E22Rik	OK	0.225361	0.754212	0.001583	1700056E22Rik	0.318262
Gm37800	OK	0.530168	-0.07569	-0.0002	Gm37800	0.646264
Hlx	OK	0.645561	-0.37336	-0.00085	Hlx	0.681416
Gm34342	OK	NA	NA	-6.94e-05	Gm34342	NA
Eif4e2	OK	9.48e-51	14.9369	0.033017	Eif4e2	3.13e-50
C4bp	OK	0.146749	1.05048	0.002196	C4bp	0.213082
Mtarc1	OK	0.013927	2.19935	0.004776	Mtarc1	0.022418
Gm29107	OK	5.03e-25	10.2657	0.0226	Gm29107	1.33e-24
Efhd1	OK	1.14e-05	4.23651	0.009314	Efhd1	2.13e-05
Ogfrl1	OK	0.126211	1.14449	0.002471	Ogfrl1	0.184957
B3gat2	OK	0	47.5953	0.105328	B3gat2	0
Mtarc2	OK	0	107.302	0.237558	Mtarc2	0
C130074G19Rik	OK	0	45.254	0.100155	C130074G19Rik	0
Mark1	OK	1.41e-13	7.30302	0.015987	Mark1	3.17e-13
Smap1	OK	9.73e-108	22.0178	0.048691	Smap1	4.45e-107
Sdhaf4	OK	2.71e-64	16.889	0.03734	Sdhaf4	9.86e-64
Pappa2	OK	0.511467	-0.02875	-0.0001	Pappa2	0.646264
Spats2l	OK	2.69e-08	5.43849	0.011969	Spats2l	5.44e-08
Kctd18	OK	2.75e-05	4.03342	0.008858	Kctd18	5.1e-05
Sgo2a	OK	0.366766	0.34043	0.000682	Sgo2a	0.499337
Cop1	OK	2.55e-180	28.6096	0.063281	Cop1	1.58e-179
Gm37115	OK	0.347428	0.392274	0.000802	Gm37115	0.4751
ENSMUSG00002074853	OK	0.515306	-0.03838	-0.00012	ENSMUSG00002074853	0.646264
Rab3gap2	OK	2.34e-21	9.41615	0.020776	Rab3gap2	5.89e-21
Aox1	OK	0.525007	-0.06272	-0.00017	Aox1	0.646264
Fam135a	OK	1.81e-129	24.1798	0.053466	Fam135a	9.19e-129
Pfkfb2	OK	3.74e-06	4.47957	0.009839	Pfkfb2	7.13e-06
Yod1	OK	3.61e-33	11.9412	0.026363	Yod1	1.04e-32
AA986860	OK	0.229665	0.739949	0.001566	AA986860	0.323938
4930523C07Rik	OK	3.69e-22	9.6083	0.021144	4930523C07Rik	9.4e-22
Fcamr	OK	0.177624	0.924459	0.001966	Fcamr	0.254705
Iars2	OK	7.11e-289	36.3035	0.080325	Iars2	6.05e-288
Gm15848	OK	0.708475	-0.54893	-0.00127	Gm15848	0.726923
Gm37785	OK	0.558141	-0.14626	-0.00035	Gm37785	0.647167
Pigr	OK	0	43.5748	0.0964	Pigr	0
Fcmr	OK	0.025504	1.95141	0.004207	Fcmr	0.040195
Bpnt1	OK	0	40.591	0.089829	Bpnt1	0
Mrps14	OK	3.25e-177	28.3589	0.062742	Mrps14	1.99e-176
4930532G15Rik	OK	0.025348	1.95404	0.004209	4930532G15Rik	0.039959
Cacybp	OK	9.36e-67	17.2202	0.038073	Cacybp	3.46e-66
4933417C20Rik	OK	0.000866	3.13272	0.006816	4933417C20Rik	0.001499
Gm37607	OK	0.063539	1.52572	0.003287	Gm37607	0.096367
Il10	OK	0.544782	-0.11249	-0.00027	Il10	0.646264
Mapkapk2	OK	0	55.0404	0.121819	Mapkapk2	0
Gm37084	OK	0	92.8094	0.205404	Gm37084	0
Bzw1	OK	0	40.5607	0.089762	Bzw1	0
Dyrk3	OK	8.18e-05	3.76943	0.008263	Dyrk3	0.000149
Eprs	OK	0	46.5042	0.102919	Eprs	0
Lyplal1	OK	1.17e-132	24.4811	0.054153	Lyplal1	6.01e-132
Gigyf2	OK	0	48.7799	0.10795	Gigyf2	0
Kcnj13	OK	0.010639	2.30301	0.004874	Kcnj13	0.017288
Col19a1	OK	0.530428	-0.07635	-0.0002	Col19a1	0.646264
Gm28439	OK	1.16e-26	10.6234	0.02344	Gm28439	3.12e-26
Gm10222	OK	0.427617	0.182444	0.000343	Gm10222	0.575542
Clk1	OK	0	184.813	0.409189	Clk1	0
Gm28438	OK	0.473948	0.065348	8.32e-05	Gm28438	0.633017
Gm28437	OK	9.84e-38	12.7858	0.028223	Gm28437	2.97e-37
Rabgap1l	OK	1.26e-256	34.1989	0.07566	Rabgap1l	9.85e-256
Gm10925	OK	5.8e-26	10.4722	0.023103	Gm10925	1.55e-25
Gm28661	OK	1.48e-41	13.4531	0.029704	Gm28661	4.6e-41
Gm29216	OK	9.75e-10	6.00194	0.013196	Gm29216	2.04e-09
Tgfb2	OK	4.74e-12	6.81407	0.014911	Tgfb2	1.04e-11
Rrp15	OK	3.87e-16	8.05835	0.01778	Rrp15	9.09e-16
A430105J06Rik	OK	0.051914	1.62657	0.003506	A430105J06Rik	0.079474
9430087J23Rik	OK	1.07e-17	8.48577	0.018674	9430087J23Rik	2.58e-17
Gm37529	OK	9.68e-25	10.2023	0.022473	Gm37529	2.55e-24
Gm37212	OK	1.1e-10	6.34614	0.013933	Gm37212	2.35e-10
Gpr52	OK	0.437198	0.158078	0.000286	Gpr52	0.587545
Gm37215	OK	1.08e-14	7.6402	0.016815	Gm37215	2.49e-14
Gm38302	OK	4.2e-21	9.35454	0.020516	Gm38302	1.05e-20
6720464F23Rik	OK	2.82e-162	27.1205	0.059941	6720464F23Rik	1.63e-161
Gm37873	OK	0.056791	1.5823	0.003385	Gm37873	0.086591
Gm37328	OK	0.613947	-0.28962	-0.00066	Gm37328	0.665
Gm38329	OK	0.044916	1.69628	0.003676	Gm38329	0.069165
Gm38126	OK	1.53e-68	17.4568	0.038526	Gm38126	5.7e-68
Ngef	OK	9.04e-17	8.23418	0.018165	Ngef	2.14e-16
Ppil3	OK	3.39e-23	9.85115	0.021752	Ppil3	8.76e-23
Spata17	OK	0.949812	-1.64303	-0.00367	Spata17	0.949905
Gm43497	OK	0.216841	0.782906	0.001625	Gm43497	0.306888
Gm43496	OK	0.000449	3.32051	0.007202	Gm43496	0.00079
Neu2	OK	0.00508	2.57036	0.005612	Neu2	0.00842
Lmbrd1	OK	0	51.4744	0.113916	Lmbrd1	0
Rc3h1	OK	0	38.5544	0.085301	Rc3h1	0
Gm37052	OK	1.45e-60	16.3745	0.036147	Gm37052	5.15e-60
Gm37809	OK	0.392751	0.272156	0.000539	Gm37809	0.532159
Gm37653	OK	1.67e-31	11.6181	0.025613	Gm37653	4.72e-31
Nif3l1	OK	1.94e-15	7.85895	0.017333	Nif3l1	4.5e-15
Serpinc1	OK	0.013345	2.21603	0.004819	Serpinc1	0.021523
Gm37729	OK	0.57415	-0.18695	-0.00044	Gm37729	0.64967
Zbtb37	OK	2.63e-113	22.5914	0.049939	Zbtb37	1.24e-112
Orc2	OK	1.23e-13	7.32118	0.016145	Orc2	2.77e-13
Gpatch2	OK	9.57e-87	19.706	0.043559	Gpatch2	3.97e-86
Gm37254	OK	6.87e-153	26.3127	0.058165	Gm37254	3.82e-152
Gm15834	OK	0.00265	2.78825	0.006054	Gm15834	0.004475
Eif2d	OK	0.000267	3.46274	0.007607	Eif2d	0.000475
Esrrg	OK	5.51e-72	17.9037	0.039572	Esrrg	2.1e-71
Gm38315	OK	1.66e-06	4.64994	0.01019	Gm38315	3.2e-06
Fam126b	OK	0	57.0846	0.126337	Fam126b	0
Adgrb3	OK	0.523073	-0.05787	-0.00016	Adgrb3	0.646264
Ndufb3	OK	2.26e-149	26.0035	0.057525	Ndufb3	1.24e-148
Rassf5	OK	0.000789	3.15992	0.006915	Rassf5	0.001369
Gm38260	FAIL	NA	NA	NA	Gm38260	1
2900022M07Rik	FAIL	NA	NA	NA	2900022M07Rik	1
Gm5524	OK	3.02e-10	6.18939	0.013629	Gm5524	6.39e-10
Gm7846	OK	0.002551	2.80057	0.005868	Gm7846	0.004314
Flacc1	OK	3.14e-10	6.18309	0.013624	Flacc1	6.65e-10
Gm20257	OK	0.002699	2.78228	0.00609	Gm20257	0.004557
Ikbke	OK	1.54e-08	5.53655	0.012178	Ikbke	3.14e-08
Cflar	OK	0	78.8556	0.17456	Cflar	0
Phf3	OK	0	49.548	0.109652	Phf3	0
Gm37522	OK	2.15e-12	6.92679	0.015225	Gm37522	4.76e-12
Gm37906	OK	2.29e-71	17.8243	0.039359	Gm37906	8.68e-71
Ptp4a1	OK	8.36e-13	7.05938	0.01551	Ptp4a1	1.86e-12
Kctd3	OK	3.67e-19	8.86951	0.019567	Kctd3	9.01e-19
Casp8	OK	1.12e-28	11.0477	0.024399	Casp8	3.09e-28
Ptp4a1.1	OK	0.018707	2.08123	0.004358	Ptp4a1.1	0.029853
Gm37760	OK	0	45.4372	0.100496	Gm37760	0
Gas5	OK	0	40.2216	0.089011	Gas5	0
Trak2	OK	0	60.1791	0.133189	Trak2	0
Srgap2	OK	1.54e-83	19.3288	0.042724	Srgap2	6.27e-83
Gm38262	OK	0.000401	3.35182	0.007178	Gm38262	0.000708
Gm37954	OK	0.002971	2.75095	0.005987	Gm37954	0.005004
Gm29488	OK	7.82e-12	6.74179	0.014775	Gm29488	1.71e-11
Khdrbs2	OK	0.701248	-0.52799	-0.00118	Khdrbs2	0.72127
Fam72a	OK	0.16427	0.97706	0.002094	Fam72a	0.236854
Kcnk2	OK	0.556595	-0.14234	-0.00033	Kcnk2	0.646882
Pdcd5-ps	OK	0.227361	0.747566	0.001587	Pdcd5-ps	0.320931
Dars2	OK	2.22e-13	7.2416	0.015962	Dars2	4.98e-13
Gm37634	OK	0.624344	-0.31691	-0.00072	Gm37634	0.670698
Prim2	OK	0.000382	3.36556	0.007379	Prim2	0.000675
Gm37618	OK	0.792284	-0.81437	-0.00184	Gm37618	0.798347
1700001G17Rik	OK	0.473451	0.066599	8.39e-05	1700001G17Rik	0.632476
Ctse	OK	0.553925	-0.13558	-0.00032	Ctse	0.646535
Cenpf	OK	0.350156	0.384899	0.000784	Cenpf	0.478607
Stradb	OK	1.24e-37	12.7681	0.028208	Stradb	3.72e-37
Rab7b	OK	0.36906	0.334343	0.000659	Rab7b	0.502193
Rab23	OK	4.94e-21	9.33737	0.020597	Rab23	1.24e-20
Bag2	OK	4.21e-44	13.8796	0.030659	Bag2	1.33e-43
Cenpl	OK	8.82e-05	3.75054	0.008235	Cenpl	0.00016
Ptpn14	OK	1.52e-42	13.6203	0.029955	Ptpn14	4.76e-42
Gm37422	OK	1.5e-07	5.12307	0.010512	Gm37422	2.99e-07
Zfp451	OK	1.22e-247	33.5889	0.074294	Zfp451	9.34e-247
Klhl20	OK	3.07e-36	12.5156	0.027633	Klhl20	9.11e-36
Smyd2	OK	4.32e-17	8.32224	0.018362	Smyd2	1.03e-16
Pm20d1	OK	1.08e-291	36.4819	0.080676	Pm20d1	9.23e-291
Ankrd45	OK	0.300212	0.523792	0.001095	Ankrd45	0.414757
Slc41a1	OK	1.59e-16	8.16661	0.018007	Slc41a1	3.75e-16
Inpp5d	OK	0.403149	0.245204	0.000474	Inpp5d	0.545126
Bend6	OK	0.517266	-0.04329	-0.00013	Bend6	0.646264
Prox1	OK	0.266246	0.624205	0.001294	Prox1	0.371758
Prox1os	OK	NA	NA	-5.6e-05	Prox1os	NA
Rab29	OK	0.001124	3.05534	0.006698	Rab29	0.001937
Nucks1	OK	1.45e-264	34.7287	0.076846	Nucks1	1.17e-263
Gm38067	OK	0.005376	2.55068	0.005537	Gm38067	0.008895
Gm37676	OK	0.512911	-0.03237	-0.00013	Gm37676	0.646264
Prdx6	OK	1.03e-207	30.733	0.067999	Prdx6	6.99e-207
Tmem237	OK	4.5e-64	16.8591	0.037263	Tmem237	1.63e-63
Slc45a3	OK	6.48e-30	11.3011	0.024932	Slc45a3	1.81e-29
G730003C15Rik	OK	0.184477	0.898435	0.001926	G730003C15Rik	0.263976
Elk4	OK	3.26e-169	27.7024	0.061268	Elk4	1.93e-168
Rps6kc1	OK	1.38e-05	4.19197	0.009209	Rps6kc1	2.59e-05
Fasl	OK	0.584555	-0.21356	-0.00049	Fasl	0.652917
Angel2	OK	2.66e-123	23.5864	0.052161	Angel2	1.31e-122
Suco	OK	0	39.4252	0.087223	Suco	0
Vash2	FAIL	NA	NA	NA	Vash2	1
Gm8407	FAIL	NA	NA	NA	Gm8407	1
Pigc	OK	7.08e-20	9.05101	0.019963	Pigc	1.75e-19
Flvcr1	OK	1.88e-08	5.5016	0.012091	Flvcr1	3.82e-08
Mfsd4a	OK	1.48e-35	12.39	0.027344	Mfsd4a	4.37e-35
Gm37120	OK	0.542558	-0.10688	-0.00027	Gm37120	0.646264
Cdk18	OK	1.53e-128	24.0916	0.05328	Cdk18	7.72e-128
Atg16l1	OK	9.02e-147	25.7725	0.056988	Atg16l1	4.89e-146
Mpp4	OK	0.051507	1.63041	0.003463	Mpp4	0.078863
Klhdc8a	OK	1.53e-46	14.2766	0.031547	Klhdc8a	4.92e-46
Tatdn3	OK	1.09e-05	4.24514	0.009334	Tatdn3	2.05e-05
Dnm3	OK	1.21e-15	7.91793	0.01742	Dnm3	2.82e-15
Nsl1	OK	0.037298	1.78293	0.003727	Nsl1	0.057946
Gm37767	OK	0.51628	-0.04082	-0.00012	Gm37767	0.646264
Dnm3os	OK	0.559126	-0.14875	-0.00034	Dnm3os	0.647307
Batf3	OK	0.377152	0.312969	0.000622	Batf3	0.512315
Nuak2	OK	0	86.1042	0.190613	Nuak2	0
Fam71a	OK	0.673227	-0.44884	-0.00102	Fam71a	0.700047
Sag	OK	1.47e-12	6.981	0.015331	Sag	3.25e-12
Atf3	OK	0	110.981	0.245688	Atf3	0
Tmcc2	OK	0.636083	-0.34801	-0.00079	Tmcc2	0.676167
Als2	OK	1.39e-220	31.6816	0.07006	Als2	9.9e-220
D730003I15Rik	OK	2.29e-09	5.86186	0.012915	D730003I15Rik	4.75e-09
Eef1aknmt	OK	1.07e-14	7.64173	0.016844	Eef1aknmt	2.46e-14
Gm37168	FAIL	NA	NA	NA	Gm37168	1
Nenf	OK	1.25e-163	27.235	0.060252	Nenf	7.28e-163
Pacc1	OK	3.99e-72	17.9217	0.039606	Pacc1	1.52e-71
Dgkd	OK	2.96e-163	27.2034	0.060163	Dgkd	1.72e-162
4833421G17Rik	OK	8.16e-08	5.23708	0.011489	4833421G17Rik	1.63e-07
Gm38365	OK	6.91e-74	18.1459	0.040069	Gm38365	2.66e-73
Cdk15	OK	0.599451	-0.25193	-0.00059	Cdk15	0.659733
Ppp2r5a	OK	0	48.8161	0.108035	Ppp2r5a	0
Fzd7	OK	6.69e-38	12.8158	0.028282	Fzd7	2.02e-37
Dstyk	OK	6.82e-256	34.1494	0.075541	Dstyk	5.33e-255
6030442K20Rik	OK	0.00187	2.89934	0.006296	6030442K20Rik	0.003186
Gm32200	OK	0.53768	-0.09459	-0.00024	Gm32200	0.646264
9430037O13Rik	FAIL	NA	NA	NA	9430037O13Rik	1
Gm973	OK	0.514598	-0.0366	-0.00011	Gm973	0.646264
Sumo1	OK	2.29e-131	24.3596	0.053885	Sumo1	1.17e-130
Vamp4	OK	1.61e-07	5.10972	0.011254	Vamp4	3.2e-07
D430013B06Rik	OK	4.17e-62	16.5892	0.036614	D430013B06Rik	1.5e-61
Dtl	OK	1.74e-09	5.90725	0.012863	Dtl	3.62e-09
Rbbp5	OK	8.17e-18	8.5172	0.018788	Rbbp5	1.97e-17
Tmem81	OK	0.096332	1.30274	0.002799	Tmem81	0.143134
Usp40	OK	2.93e-176	28.2813	0.062549	Usp40	1.78e-175
Nop58	OK	1.75e-70	17.7103	0.039152	Nop58	6.59e-70
Ints7	OK	1.51e-23	9.93194	0.021916	Ints7	3.93e-23
Gm37349	OK	0.000186	3.55979	0.007787	Gm37349	0.000332
Bmpr2	OK	0	58.8013	0.130128	Bmpr2	0
Gm38125	OK	0.007067	2.45385	0.005323	Gm38125	0.011605
Gm20528	OK	0.083	1.38517	0.002987	Gm20528	0.124284
Fam117b	OK	2.62e-70	17.6875	0.039093	Fam117b	9.85e-70
Gm37531	OK	3.29e-51	15.0072	0.033122	Gm37531	1.09e-50
Gm18829	OK	0.574319	-0.18738	-0.00044	Gm18829	0.64967
Cntn2	OK	0.012389	2.24486	0.00474	Cntn2	0.020043
Lpgat1	OK	0	75.9379	0.168087	Lpgat1	0
Gm38037	OK	0.662931	-0.42048	-0.00095	Gm38037	0.692588
Ica1l	OK	0.625264	-0.31934	-0.00074	Ica1l	0.671092
Nek2	OK	0.049865	1.64616	0.00355	Nek2	0.07644
1700034H15Rik	OK	0.002702	2.78191	0.006025	1700034H15Rik	0.004561
Slc30a1	OK	0	60.5122	0.133918	Slc30a1	0
Ugt1a7c	OK	2.43e-74	18.2034	0.040225	Ugt1a7c	9.37e-74
Ugt1a6a	OK	1.03e-24	10.1961	0.022411	Ugt1a6a	2.72e-24
Ugt1a5	OK	0.093041	1.32226	0.002776	Ugt1a5	0.138547
Gm15368	OK	0.711803	-0.55866	-0.00127	Gm15368	0.729542
Gm15376	OK	0.61507	-0.29256	-0.00068	Gm15376	0.665546
Wdr12	OK	6.28e-19	8.80957	0.019445	Wdr12	1.54e-18
Ugt1a2	OK	6.4e-07	4.84298	0.010654	Ugt1a2	1.25e-06
Dnajb3	OK	0.000509	3.28571	0.007205	Dnajb3	0.000892
Ugt1a1	OK	0.059153	1.56192	0.003357	Ugt1a1	0.089982
Mroh2a	OK	0.653399	-0.39451	-0.00089	Mroh2a	0.687061
Prrc2c	OK	0	114.909	0.254396	Prrc2c	0
Hjurp	OK	7.05e-138	24.9666	0.055203	Hjurp	3.69e-137
Carf	OK	8.46e-29	11.0732	0.024425	Carf	2.33e-28
Gm15464	OK	0.622741	-0.31269	-0.00072	Gm15464	0.669657
Fmo4	OK	4.2e-42	13.5457	0.029929	Fmo4	1.31e-41
Rcor3	OK	1.38e-240	33.1023	0.073225	Rcor3	1.04e-239
Gm10516	OK	0.423207	0.193697	0.000369	Gm10516	0.569982
Fmo1	OK	0	44.0521	0.097493	Fmo1	0
Nbeal1	OK	0	110.239	0.244047	Nbeal1	0
Spp2	OK	0	210.084	0.465153	Spp2	0
Fmo2	OK	0	78.0719	0.17283	Fmo2	0
Gm29336	FAIL	NA	NA	NA	Gm29336	1
Cyp20a1	OK	3.42e-27	10.7367	0.023701	Cyp20a1	9.28e-27
6030460B20Rik	OK	0.625792	-0.32073	-0.00074	6030460B20Rik	0.67127
Arl4c	OK	4.32e-32	11.7329	0.025853	Arl4c	1.23e-31
Sh3bp4	OK	4.1e-45	14.0456	0.031011	Sh3bp4	1.31e-44
Gm38312	OK	0.035077	1.81091	0.00387	Gm38312	0.05462
Dst	OK	0	140.361	0.310752	Dst	0
Hhat	OK	0.000495	3.29359	0.007202	Hhat	0.000868
Gm37354	FAIL	NA	NA	NA	Gm37354	1
Gm38157	OK	0.342459	0.405762	0.000814	Gm38157	0.468682
Gm26788	OK	0.821003	-0.91919	-0.00206	Gm26788	0.824738
Agap1	OK	0	64.72	0.143249	Agap1	0
Gm37297	OK	7.18e-283	35.921	0.079435	Gm37297	6.01e-282
Gm37233	OK	0.619672	-0.30462	-0.0007	Gm37233	0.668046
Gm37521	OK	0.027626	1.91689	0.004144	Gm37521	0.043425
Prrx1	FAIL	NA	NA	NA	Prrx1	1
Ccdc115	OK	7.41e-18	8.52858	0.018823	Ccdc115	1.79e-17
Sertad4	OK	9.8e-06	4.26946	0.009358	Sertad4	1.84e-05
Gm15867	OK	0.120489	1.17255	0.002499	Gm15867	0.177055
Gorab	OK	2.85e-05	4.02461	0.008845	Gorab	5.29e-05
Abi2	OK	5.95e-08	5.29507	0.011657	Abi2	1.19e-07
Mdm4	OK	0	53.0884	0.117478	Mdm4	0
Gm29257	OK	0.204481	0.825721	0.001744	Gm29257	0.290625
Syt14	OK	2.98e-188	29.2403	0.064672	Syt14	1.9e-187
Imp4	OK	6.08e-34	12.0884	0.026708	Imp4	1.77e-33
Ackr3	OK	0	41.6565	0.092167	Ackr3	0
Raph1	OK	5.52e-48	14.5063	0.032033	Raph1	1.79e-47
Gm28723	OK	0.620221	-0.30606	-0.0007	Gm28723	0.668426
Pik3c2b	OK	0.664875	-0.42581	-0.00096	Pik3c2b	0.694157
Gm11578	OK	0.516895	-0.04236	-0.00012	Gm11578	0.646264
Gm26616	OK	0.464034	0.090277	0.000139	Gm26616	0.620424
Ptpn18	OK	0.017824	2.10093	0.004582	Ptpn18	0.028504
Ppp1r15b	OK	0	47.9693	0.106146	Ppp1r15b	0
Cd28	OK	0.603683	-0.26289	-0.00062	Cd28	0.661358
Gm28417	OK	0.550212	-0.1262	-0.0003	Gm28417	0.646326
4930568A12Rik	OK	NA	NA	-6.48e-05	4930568A12Rik	NA
Gm37198	FAIL	NA	NA	NA	Gm37198	1
Kifap3	OK	4.89e-158	26.7587	0.059187	Kifap3	2.79e-157
Cops8	OK	8.43e-97	20.8452	0.046096	Cops8	3.67e-96
Ctla4	OK	0.000563	3.25689	0.006954	Ctla4	0.000985
Rpl18-ps1	OK	0.729741	-0.61203	-0.00138	Rpl18-ps1	0.743733
Icos	OK	0.606798	-0.27098	-0.00063	Icos	0.662174
Gm37039	OK	0.514795	-0.03709	-0.00012	Gm37039	0.646264
Scyl3	OK	1.03e-17	8.49012	0.018729	Scyl3	2.49e-17
Pard3b	OK	1.52e-19	8.96752	0.019776	Pard3b	3.73e-19
Gm37205	OK	0.00543	2.5472	0.005536	Gm37205	0.008981
Gm38012	OK	1.12e-07	5.17802	0.011326	Gm38012	2.24e-07
Pard3bos1	OK	NA	NA	-2.4e-05	Pard3bos1	NA
Gm38075	OK	0.035509	1.80536	0.003735	Gm38075	0.055259
Gm38351	OK	0.010234	2.31764	0.004921	Gm38351	0.016654
Pard3bos3	OK	0.613473	-0.28838	-0.00066	Pard3bos3	0.664769
Col6a3	OK	0.61035	-0.28023	-0.00062	Col6a3	0.663855
Arhgef4	OK	0.265819	0.625509	0.001288	Arhgef4	0.371241
Gm38336	OK	0.612396	-0.28557	-0.00066	Gm38336	0.66436
Mlph	OK	2.14e-31	11.5968	0.025606	Mlph	6.04e-31
Plekha6	OK	0	67.4425	0.149276	Plekha6	0
Rab17	OK	1.85e-139	25.1118	0.055545	Rab17	9.73e-139
BC055324	OK	0.688911	-0.49277	-0.00113	BC055324	0.71168
Mettl18	OK	0.7981	-0.83485	-0.0019	Mettl18	0.803652
Fam168b	OK	1.98e-229	32.3176	0.071497	Fam168b	1.44e-228
Lamb3	OK	0.020177	2.0501	0.004445	Lamb3	0.032102
Gm37127	OK	0.602153	-0.25892	-0.00059	Gm37127	0.660714
Sele	OK	0.538093	-0.09563	-0.00024	Sele	0.646264
Plekhb2	OK	0	52.3705	0.115911	Plekhb2	0
Sell	OK	0.561512	-0.1548	-0.00036	Sell	0.647847
Hsd11b1	OK	0.075877	1.43336	0.003104	Hsd11b1	0.114012
Gm38118	OK	0.550291	-0.1264	-0.00031	Gm38118	0.646326
G0s2	OK	0	46.5845	0.1031	G0s2	0
Gm37691	OK	0.000551	3.26288	0.006809	Gm37691	0.000965
Hs6st1	OK	0	74.2592	0.164373	Hs6st1	0
Selp	OK	0.528419	-0.0713	-0.00018	Selp	0.646264
Gm16548	OK	0.084714	1.37405	0.002972	Gm16548	0.126757
Snrpe	OK	2.46e-179	28.5304	0.063122	Snrpe	1.51e-178
Camk1g	OK	1.86e-10	6.26566	0.013785	Camk1g	3.94e-10
Mir205hg	FAIL	NA	NA	NA	Mir205hg	1
F5	OK	0	55.1519	0.122027	F5	0
Slc19a2	OK	1.4e-64	16.9281	0.037384	Slc19a2	5.09e-64
Zc3h11a	OK	3.54e-10	6.1641	0.013561	Zc3h11a	7.49e-10
Uggt1	OK	2.03e-241	33.16	0.073347	Uggt1	1.53e-240
Plxna2	OK	6.48e-96	20.7473	0.045852	Plxna2	2.81e-95
Ccdc181	OK	1.06e-13	7.34127	0.016193	Ccdc181	2.39e-13
Gm37783	OK	2.34e-17	8.39469	0.018444	Gm37783	5.59e-17
Gm37674	OK	0.002278	2.83682	0.006108	Gm37674	0.003865
Gm38036	OK	5.53e-05	3.86624	0.008445	Gm38036	0.000101
2900035J10Rik	OK	0.004075	2.64575	0.005703	2900035J10Rik	0.006805
Neurl3	OK	0.002163	2.85331	0.006239	Neurl3	0.003673
Zbed6	OK	0	72.8221	0.161165	Zbed6	0
Lax1	OK	0.567016	-0.16878	-0.00038	Lax1	0.648464
Blzf1	OK	3.12e-17	8.36076	0.018444	Blzf1	7.44e-17
Lrrfip1	OK	3.55e-06	4.49085	0.009854	Lrrfip1	6.77e-06
Cd34	OK	0.634949	-0.34499	-0.00081	Cd34	0.675782
Gm16897	OK	0.60404	-0.26382	-0.00061	Gm16897	0.661573
A330023F24Rik	OK	0	53.2572	0.117824	A330023F24Rik	0
Gm32250	OK	0.609111	-0.277	-0.00063	Gm32250	0.663283
Gm37334	OK	9.47e-22	9.51067	0.020923	Gm37334	2.4e-21
9630010A21Rik	OK	3.5e-12	6.85782	0.015078	9630010A21Rik	7.69e-12
Gm37027	OK	0.126557	1.14282	0.002418	Gm37027	0.185412
Gm7776	OK	0.653799	-0.3956	-0.00089	Gm7776	0.687268
Ramp1	OK	0.553496	-0.1345	-0.00035	Ramp1	0.646535
Nme7	OK	0	48.4465	0.107221	Nme7	0
Gm37411	OK	0.552036	-0.13081	-0.00031	Gm37411	0.646326
Cd46	OK	0.018428	2.08735	0.004535	Cd46	0.02942
Gm37366	OK	0.000425	3.33618	0.006925	Gm37366	0.000748
Gm37132	OK	0.572966	-0.18393	-0.00046	Gm37132	0.649417
Atp1b1	OK	0	149.243	0.33043	Atp1b1	0
Gm32391	OK	0.577693	-0.19599	-0.00047	Gm32391	0.65059
Gm26685	OK	0.52753	-0.06906	-0.00018	Gm26685	0.646264
D630023O14Rik	OK	0.04966	1.64816	0.003525	D630023O14Rik	0.076154
Nrp2	OK	0.365202	0.344588	0.000687	Nrp2	0.497241
Gm37121	FAIL	NA	NA	NA	Gm37121	1
Gm4208	OK	1.43e-88	19.9177	0.043643	Gm4208	5.98e-88
Gm32569	OK	0.002975	2.75057	0.005977	Gm32569	0.005009
Gm20743	OK	0.6276	-0.3255	-0.00074	Gm20743	0.672156
Gm37403	OK	0.004722	2.59557	0.005651	Gm37403	0.007842
Xcl1	OK	0.000541	3.26826	0.006932	Xcl1	0.000948
Ube2f	OK	1.51e-28	11.0214	0.024343	Ube2f	4.14e-28
Gm7785	OK	0.202854	0.831469	0.001689	Gm7785	0.288433
Arid5a	OK	1.15e-183	28.8773	0.06382	Arid5a	7.21e-183
4930403P22Rik	OK	0.514	-0.0351	-9.68e-05	4930403P22Rik	0.646264
Cr1l	OK	6.17e-167	27.5128	0.060856	Cr1l	3.63e-166
Sft2d2	OK	1.76e-176	28.2994	0.062595	Sft2d2	1.07e-175
Tiprl	OK	2.11e-41	13.4266	0.029671	Tiprl	6.57e-41
Gm38190	OK	5.18e-50	14.8233	0.03272	Gm38190	1.7e-49
Gpr161	OK	NA	NA	-6.71e-05	Gpr161	NA
Scly	OK	8.25e-173	27.9994	0.06194	Scly	4.95e-172
Ino80d	OK	0	52.8163	0.116876	Ino80d	0
Ino80dos	OK	0.000318	3.41586	0.007475	Ino80dos	0.000564
Gm20342	OK	8.23e-153	26.3058	0.05815	Gm20342	4.57e-152
Dcaf6	OK	5.27e-59	16.1545	0.035705	Dcaf6	1.85e-58
Gm37864	OK	0.001372	2.99512	0.006526	Gm37864	0.002353
Cr2	OK	0.082632	1.38759	0.002896	Cr2	0.123778
Mpc2	OK	1.02e-115	22.8355	0.050504	Mpc2	4.83e-115
Gm37860	OK	7.67e-38	12.8052	0.028207	Gm37860	2.31e-37
Atp2b4	OK	0.000773	3.16575	0.006885	Atp2b4	0.001343
Kansl3	OK	0	58.8969	0.13035	Kansl3	0
Gm37368	OK	0.524285	-0.06091	-0.00016	Gm37368	0.646264
Prelp	OK	0.527839	-0.06984	-0.00019	Prelp	0.646264
Fmod	OK	0.513755	-0.03449	-0.00011	Fmod	0.646264
Btg2	OK	0	197.038	0.436257	Btg2	0
Gm38140	OK	0.118797	1.18102	0.002532	Gm38140	0.174695
Ilkap	OK	5.01e-45	14.0313	0.03101	Ilkap	1.59e-44
Hes6	OK	2.78e-114	22.6904	0.050184	Hes6	1.31e-113
Lman2l	OK	2.61e-279	35.6923	0.078962	Lman2l	2.17e-278
Cnnm4	OK	1.87e-130	24.2734	0.053649	Cnnm4	9.52e-130
Gm37909	OK	0.232693	0.730008	0.001511	Gm37909	0.328004
Per2	OK	1.39e-07	5.13736	0.011291	Per2	2.77e-07
Ndufs1	OK	0	42.1184	0.09321	Ndufs1	0
Traf3ip1	OK	3.17e-15	7.79685	0.017196	Traf3ip1	7.36e-15
Cnnm3	OK	7.49e-221	31.7011	0.070109	Cnnm3	5.33e-220
Eef1b2	OK	7.8e-296	36.742	0.081305	Eef1b2	6.76e-295
Chil1	OK	0.509751	-0.02444	-9.38e-05	Chil1	0.646264
Asb1	OK	4.27e-16	8.04622	0.017739	Asb1	1e-15
Adcy10	OK	0.582636	-0.20864	-0.00048	Adcy10	0.652378
Zdbf2	OK	0.08134	1.39611	0.002869	Zdbf2	0.121923
Ankrd23	OK	0.670065	-0.44009	-0.001	Ankrd23	0.69772
Gm11605	OK	NA	NA	-6.71e-05	Gm11605	NA
Adora1	OK	0.633794	-0.34192	-0.00077	Adora1	0.67528
Ankrd39	OK	5.14e-05	3.884	0.008538	Ankrd39	9.42e-05
Mpzl1	OK	8.33e-48	14.4781	0.031972	Mpzl1	2.7e-47
Gm37559	OK	0.552721	-0.13254	-0.00031	Gm37559	0.64642
Hdac4	OK	1.2e-73	18.1157	0.04003	Hdac4	4.6e-73
Rcsd1	OK	0.436239	0.160511	0.000292	Rcsd1	0.586374
Ppfia4	OK	0.213261	0.795158	0.001664	Ppfia4	0.302157
Ndufa10	OK	2.82e-217	31.4406	0.069566	Ndufa10	1.98e-216
Creg1	OK	0	104.757	0.231923	Creg1	0
Tmem183a	OK	1.22e-37	12.7692	0.028216	Tmem183a	3.67e-37
Gm16565	OK	0.55232	-0.13152	-0.00031	Gm16565	0.646326
Sema4c	OK	0.006666	2.47476	0.005346	Sema4c	0.010967
D430040D24Rik	OK	NA	NA	-6.24e-05	D430040D24Rik	NA
Cops9	OK	7.36e-182	28.7331	0.063571	Cops9	4.58e-181
Cyb5r1	OK	1.09e-23	9.96467	0.021992	Cyb5r1	2.83e-23
Otos	OK	NA	NA	-3.32e-05	Otos	NA
Fam178b	OK	NA	NA	-6.97e-05	Fam178b	NA
Cox5b	OK	6.85e-219	31.5585	0.069813	Cox5b	4.82e-218
Gpc1	OK	4.39e-16	8.0427	0.017654	Gpc1	1.03e-15
Adipor1	OK	9.9e-53	15.2379	0.033683	Adipor1	3.32e-52
Gm37935	OK	0.719917	-0.58259	-0.00131	Gm37935	0.735639
Actr1b	OK	2.75e-146	25.7292	0.056912	Actr1b	1.49e-145
Ankmy1	OK	0.56337	-0.15952	-0.00038	Ankmy1	0.648116
Cd247	OK	0.657091	-0.40454	-0.00092	Cd247	0.689451
Dusp28	OK	6.93e-09	5.67522	0.012503	Dusp28	1.42e-08
5033417F24Rik	OK	0.274292	0.599882	0.001245	5033417F24Rik	0.381843
Klhl12	OK	6.84e-91	20.1835	0.044611	Klhl12	2.89e-90
Gm37469	FAIL	NA	NA	NA	Gm37469	1
Rabif	OK	1.22e-06	4.71284	0.010373	Rabif	2.36e-06
Zap70	OK	0.603037	-0.26121	-0.0006	Zap70	0.661183
Rnpepl1	OK	0	74.2672	0.164397	Rnpepl1	0
9430060I03Rik	OK	0.004199	2.63564	0.005715	9430060I03Rik	0.007003
Adam23	OK	NA	NA	-6.94e-05	Adam23	NA
Capn10	OK	7e-38	12.8123	0.028302	Capn10	2.11e-37
Gpr35	OK	9.59e-07	4.76181	0.009552	Gpr35	1.86e-06
Tmem131	OK	1.79e-271	35.1835	0.077828	Tmem131	1.46e-270
Kdm5b	OK	8.27e-103	21.4972	0.047525	Kdm5b	3.7e-102
Gm38115	OK	3.88e-16	8.05788	0.017706	Gm38115	9.13e-16
F830112A20Rik	OK	0.71989	-0.58252	-0.00132	F830112A20Rik	0.735639
Fastkd2	OK	1.25e-26	10.6163	0.023444	Fastkd2	3.37e-26
Syt2	OK	0.528571	-0.07168	-0.00017	Syt2	0.646264
Klf7	OK	2.08e-231	32.4581	0.071789	Klf7	1.53e-230
Ppp1r12b	OK	6.17e-27	10.6821	0.02357	Ppp1r12b	1.67e-26
Gm37949	OK	0.000448	3.32134	0.007225	Gm37949	0.000788
Gm37677	OK	5.38e-24	10.0345	0.022103	Gm37677	1.4e-23
Ube2t	OK	0.029509	1.88806	0.004097	Ube2t	0.04625
Ptprv	OK	NA	NA	-5.08e-05	Ptprv	NA
Creb1	OK	1.57e-196	29.8844	0.066099	Creb1	1.03e-195
Mettl21a	OK	2.62e-18	8.64786	0.019073	Mettl21a	6.37e-18
2810408I11Rik	OK	0.340395	0.411385	0.000849	2810408I11Rik	0.466077
Ptpn7	OK	0.637252	-0.35112	-0.0008	Ptpn7	0.676752
Ccnyl1	OK	1.01e-05	4.26271	0.00936	Ccnyl1	1.9e-05
Arl8a	OK	3.76e-166	27.4471	0.060714	Arl8a	2.21e-165
Gm15445	OK	0.006049	2.50928	0.005411	Gm15445	0.009972
Fzd5	OK	1.17e-203	30.4281	0.067287	Fzd5	7.83e-203
Gm38058	OK	0.218628	0.776836	0.001628	Gm38058	0.309203
Gm4204	OK	0.238538	0.711012	0.001508	Gm4204	0.335734
Pou2f1	OK	7.12e-107	21.9274	0.048475	Pou2f1	3.24e-106
Plekhm3	OK	7.07e-15	7.69515	0.016952	Plekhm3	1.63e-14
Rpl10a-ps1	OK	1.66e-08	5.52322	0.012166	Rpl10a-ps1	3.38e-08
Elf3	OK	1.06e-62	16.6714	0.03684	Elf3	3.81e-62
Rnpep	OK	1.02e-41	13.4805	0.029786	Rnpep	3.17e-41
Cryga	OK	0.002605	2.79373	0.006104	Cryga	0.004403
Timm17a	OK	7.35e-149	25.9582	0.057426	Timm17a	4.03e-148
Lmod1	OK	4.2e-81	19.0371	0.042058	Lmod1	1.69e-80
D630023F18Rik	OK	0	73.3855	0.162444	D630023F18Rik	0
Shisa4	OK	7.56e-170	27.7551	0.06131	Shisa4	4.49e-169
Kif1a	FAIL	NA	NA	NA	Kif1a	1
Idh1	OK	0	55.3365	0.122482	Idh1	0
Mab21l4	OK	0.000122	3.6675	0.008049	Mab21l4	0.000221
Ipo9	OK	3.9e-44	13.885	0.030674	Ipo9	1.24e-43
Ildr2	OK	0	120.35	0.266438	Ildr2	0
Gm15853	OK	0.07719	1.42423	0.003043	Gm15853	0.115924
Tada1	OK	1.75e-18	8.69396	0.019185	Tada1	4.26e-18
Sned1	OK	1.73e-05	4.14033	0.008991	Sned1	3.24e-05
Pogk	OK	7.21e-37	12.63	0.02789	Pogk	2.15e-36
Mterf4	OK	5.18e-08	5.32026	0.01172	Mterf4	1.04e-07
Gm28535	OK	0.057185	1.57885	0.003303	Gm28535	0.08715
Pikfyve	OK	0	63.4849	0.140507	Pikfyve	0
Pask	OK	0.167772	0.963006	0.002046	Pask	0.24158
Fam78b	OK	0.512326	-0.0309	-9.12e-05	Fam78b	0.646264
Ppp1r7	OK	5.13e-20	9.08619	0.020059	Ppp1r7	1.27e-19
Nav1	OK	0.129859	1.12706	0.002387	Nav1	0.190017
2610012C04Rik	OK	NA	NA	-6.49e-05	2610012C04Rik	NA
Gm37333	OK	0.542337	-0.10632	-0.00026	Gm37333	0.646264
Csrp1	OK	0.015096	2.16757	0.004728	Csrp1	0.02425
Phlda3	OK	0	50.0374	0.110677	Phlda3	0
Uck2	OK	0.000462	3.31244	0.007251	Uck2	0.000812
Inpp4a	OK	2.04e-20	9.18579	0.020255	Inpp4a	5.09e-20
Coa5	OK	6.37e-62	16.5638	0.036616	Coa5	2.28e-61
Tmco1	OK	0	62.1494	0.137569	Tmco1	0
Aldh9a1	OK	2.34e-289	36.3342	0.080402	Aldh9a1	1.99e-288
Unc50	OK	1.17e-181	28.7169	0.063527	Unc50	7.29e-181
Mgst3	OK	0	39.4578	0.087319	Mgst3	0
Lrrc52	OK	0.753987	-0.68709	-0.00154	Lrrc52	0.764357
Lad1	OK	2.25e-85	19.5456	0.043221	Lad1	9.24e-85
Rxrg	OK	0.000116	3.68138	0.008069	Rxrg	0.000209
Lmx1a	OK	NA	NA	-6.68e-05	Lmx1a	NA
Mgat4a	OK	0	40.1232	0.088752	Mgat4a	0
4930594C11Rik	OK	0.604002	-0.26372	-0.00061	4930594C11Rik	0.661566
Gm43213	OK	0.000406	3.34872	0.007189	Gm43213	0.000716
Hdlbp	OK	0	51.5937	0.114194	Hdlbp	0
Cracdl	OK	0.404558	0.241567	0.00047	Cracdl	0.54685
Pbx1	OK	0	65.5811	0.145153	Pbx1	0
Gm37524	OK	3.45e-17	8.34875	0.018373	Gm37524	8.23e-17
Gm38381	OK	4.98e-22	9.57741	0.021042	Gm38381	1.27e-21
Map2	OK	0.731282	-0.6167	-0.00139	Map2	0.745043
Nuf2	OK	0.607375	-0.27248	-0.00062	Nuf2	0.662174
Rgs5	OK	0.307505	0.502934	0.001047	Rgs5	0.424345
Rgs4	OK	0.000184	3.56258	0.007296	Rgs4	0.000329
Septin2.1	OK	2e-09	5.88439	0.012944	Septin2.1	4.16e-09
Hsd17b7	OK	1.64e-74	18.2247	0.04028	Hsd17b7	6.35e-74
3110045C21Rik	OK	9.41e-12	6.71495	0.014797	3110045C21Rik	2.05e-11
Farp2	OK	1.05e-07	5.19	0.01142	Farp2	2.1e-07
Tsga10	OK	5.3e-05	3.87646	0.00851	Tsga10	9.71e-05
Ddr2	OK	0.609924	-0.27912	-0.00064	Ddr2	0.663633
Lipt1	OK	0.004735	2.59458	0.00568	Lipt1	0.007864
Stk25	OK	8.02e-96	20.737	0.045858	Stk25	3.48e-95
Mitd1	OK	6.92e-13	7.0856	0.015625	Mitd1	1.54e-12
Bok	OK	0.019062	2.07352	0.004526	Bok	0.030389
Mrpl30	OK	9.81e-116	22.8371	0.050514	Mrpl30	4.66e-115
Thap4	OK	3.38e-63	16.7394	0.037007	Thap4	1.22e-62
Gm10550	OK	0.611106	-0.2822	-0.00065	Gm10550	0.663962
Rpe	OK	1.15e-16	8.20565	0.018107	Rpe	2.71e-16
Uap1	OK	2.75e-177	28.3648	0.062749	Uap1	1.68e-176
Gm37748	OK	0.546379	-0.11652	-0.00028	Gm37748	0.646264
Atg4b	OK	3.71e-20	9.12126	0.020133	Atg4b	9.22e-20
Dtymk	OK	2.87e-48	14.5512	0.032162	Dtymk	9.32e-48
Txndc9	OK	9.77e-78	18.6266	0.041188	Txndc9	3.86e-77
Uhmk1	OK	0	42.7762	0.094657	Uhmk1	0
Kansl1l	OK	0	94.42	0.209015	Kansl1l	0
Gm6345	OK	0.416268	0.21145	0.000401	Gm6345	0.561192
Gm37570	OK	8.71e-35	12.247	0.026992	Gm37570	2.55e-34
Gm38387	OK	1.35e-18	8.72343	0.019206	Gm38387	3.29e-18
Gm38162	OK	0.000272	3.45832	0.007531	Gm38162	0.000483
Ing5	OK	9.23e-20	9.02208	0.019908	Ing5	2.28e-19
Sh2d1b1	OK	0.601336	-0.25681	-0.00059	Sh2d1b1	0.660509
6820402A03Rik	OK	8.93e-258	34.276	0.075781	6820402A03Rik	7.01e-257
Gm37285	OK	0.054276	1.60473	0.003441	Gm37285	0.082928
Gm37755	OK	1.5e-05	4.17396	0.009059	Gm37755	2.8e-05
Gm38218	OK	0.62116	-0.30853	-0.00071	Gm38218	0.668803
Gm7694	OK	2.01e-14	7.56034	0.016654	Gm7694	4.59e-14
Eif5b	OK	0	67.0424	0.148403	Eif5b	0
Acadl	OK	0	41.9179	0.092768	Acadl	0
Gm15793	OK	0.000164	3.59255	0.007623	Gm15793	0.000294
D2hgdh	OK	1.58e-53	15.3573	0.033932	D2hgdh	5.33e-53
Rev1	OK	1.51e-115	22.8183	0.050437	Rev1	7.15e-115
Nos1ap	OK	2.36e-86	19.6602	0.043432	Nos1ap	9.78e-86
Pdcd1	OK	0.513295	-0.03333	-0.00011	Pdcd1	0.646264
Gm7299	OK	0.783387	-0.78368	-0.00177	Gm7299	0.790239
Olfml2b	FAIL	NA	NA	NA	Olfml2b	1
Fam174a	OK	5.89e-28	10.8981	0.02407	Fam174a	1.61e-27
BC055308	OK	0.06254	1.5338	0.003301	BC055308	0.094914
Gm15427	OK	0.002514	2.80522	0.006141	Gm15427	0.004254
Atf6	OK	2.44e-264	34.7138	0.076789	Atf6	1.96e-263
St8sia4	OK	0.363616	0.348809	0.000697	St8sia4	0.495413
Gm37642	OK	0.518677	-0.04683	-0.00013	Gm37642	0.646264
Gm9929	OK	0.609217	-0.27728	-0.00064	Gm9929	0.663335
Lancl1	OK	2.37e-16	8.11807	0.017914	Lancl1	5.58e-16
Dusp12	OK	7.29e-22	9.53793	0.021055	Dusp12	1.85e-21
Aff3	OK	0.52623	-0.0658	-0.00018	Aff3	0.646264
Gm26620	OK	0.034903	1.81316	0.003947	Gm26620	0.054353
Slco4c1	OK	0.067725	1.49295	0.002956	Slco4c1	0.102312
Panct2	OK	0.580225	-0.20247	-0.00047	Panct2	0.651623
Gm16152	FAIL	NA	NA	NA	Gm16152	1
Tnnt2	OK	0.565031	-0.16374	-0.00039	Tnnt2	0.648193
Fcrla	OK	3e-33	11.9565	0.026116	Fcrla	8.66e-33
Gm2962	OK	0.164653	0.975514	0.002075	Gm2962	0.237356
Macir	OK	9.12e-70	17.617	0.038941	Macir	3.43e-69
Pdcl3	OK	3.23e-66	17.1485	0.037914	Pdcl3	1.19e-65
Erbb4	OK	3.85e-05	3.9534	0.008621	Erbb4	7.1e-05
Gm37309	OK	1.86e-09	5.89585	0.012891	Gm37309	3.88e-09
Gm15670	OK	NA	NA	-3.68e-05	Gm15670	NA
Gm19335	OK	0.50201	-0.00504	-6.55e-05	Gm19335	0.646264
Gm37735	OK	0.575935	-0.19151	-0.00044	Gm37735	0.649828
Gm37769	OK	0.56256	-0.15746	-0.00036	Gm37769	0.648078
Fcgr2b	OK	4.69e-284	35.9968	0.079637	Fcgr2b	3.94e-283
Gm37061	OK	0.530472	-0.07646	-0.00019	Gm37061	0.646264
Gm38204	OK	0.696044	-0.51305	-0.00115	Gm38204	0.717414
Gm10522	OK	0.010523	2.30716	0.005035	Gm10522	0.017107
Fcgr4	OK	0.484838	0.038013	2.45e-05	Fcgr4	0.646264
Npas2	OK	2.95e-20	9.14611	0.02017	Npas2	7.33e-20
Gm3617	OK	2.72e-09	5.83307	0.012754	Gm3617	5.64e-09
Igfn1	OK	0.516741	-0.04198	-0.00011	Igfn1	0.646264
Fcgr3	OK	0.536081	-0.09057	-0.00026	Fcgr3	0.646264
Ikzf2	OK	2.61e-92	20.3442	0.044959	Ikzf2	1.11e-91
Tmem9	OK	1.31e-143	25.489	0.056377	Tmem9	6.99e-143
Rpl31	OK	2.46e-168	27.6296	0.061127	Rpl31	1.45e-167
Gm29112	OK	0.548506	-0.12189	-0.0003	Gm29112	0.646326
Gm28112	OK	0.583896	-0.21187	-0.00052	Gm28112	0.652869
Ppip5k2	OK	2.23e-134	24.6422	0.054492	Ppip5k2	1.15e-133
Cfap126	OK	0.014402	2.18616	0.004776	Cfap126	0.023161
Sdhc	OK	2.25e-192	29.5629	0.065408	Sdhc	1.45e-191
Gin1	OK	4.22e-22	9.59449	0.02118	Gin1	1.07e-21
Tbc1d8	OK	0.000195	3.54689	0.007764	Tbc1d8	0.000348
Bard1	OK	0.15279	1.02454	0.00216	Bard1	0.221256
Cnot11	OK	7.65e-25	10.2252	0.022574	Cnot11	2.02e-24
Gm15832	OK	0.02843	1.90439	0.004097	Gm15832	0.04462
Pcp4l1	OK	0.741792	-0.64888	-0.00145	Pcp4l1	0.753682
Rnf149	OK	6.51e-83	19.2542	0.04255	Rnf149	2.65e-82
Gm23722	OK	0.008351	2.39321	0.005201	Gm23722	0.013647
Creg2	OK	0.526043	-0.06533	-0.00014	Creg2	0.646264
Pam	OK	0	60.2547	0.13336	Pam	0
Gm37140	OK	0.000351	3.38901	0.007418	Gm37140	0.000621
Btf3-ps1	OK	0.004691	2.5978	0.005478	Btf3-ps1	0.007794
B230216N24Rik	OK	1.32e-172	27.9827	0.061863	B230216N24Rik	7.91e-172
1810006J02Rik	FAIL	NA	NA	NA	1810006J02Rik	1
Atic	OK	4.52e-14	7.45428	0.016442	Atic	1.03e-13
Nr1i3	OK	0.377082	0.313153	0.000622	Nr1i3	0.512255
Tomm40l	OK	0.014737	2.17709	0.00476	Tomm40l	0.023683
Cacna1s	OK	0.562276	-0.15674	-0.00036	Cacna1s	0.647847
Apoa2	OK	8.38e-25	10.2164	0.022556	Apoa2	2.21e-24
Fcer1g	OK	1.1e-10	6.34716	0.013973	Fcer1g	2.34e-10
Gm28187	FAIL	NA	NA	NA	Gm28187	1
Kif21b	OK	0.86395	-1.09824	-0.00245	Kif21b	0.865731
Gm29013	OK	0.793598	-0.81897	-0.00183	Gm29013	0.799512
Ndufs2	OK	2.9e-303	37.2043	0.08233	Ndufs2	2.55e-302
Rnf152	OK	0	41.4499	0.091711	Rnf152	0
Gm17634	OK	0.006992	2.45769	0.005378	Gm17634	0.011487
Capza1-ps1	OK	0.541694	-0.1047	-0.00026	Capza1-ps1	0.646264
Mroh3	OK	0.599096	-0.25101	-0.00058	Mroh3	0.65955
Adamts4	OK	0.545202	-0.11355	-0.00028	Adamts4	0.646264
Inava	OK	2.91e-78	18.6913	0.041309	Inava	1.15e-77
Pign	OK	3.13e-95	20.6714	0.045685	Pign	1.35e-94
Gm28404	OK	6.74e-11	6.42171	0.013875	Gm28404	1.45e-10
Camsap2	OK	4.28e-124	23.6635	0.052321	Camsap2	2.12e-123
9230116N13Rik	OK	0.247189	0.683362	0.001432	9230116N13Rik	0.347167
Ddx59	OK	0.27554	0.596144	0.00126	Ddx59	0.383422
Kif14	OK	0.561988	-0.15601	-0.00037	Kif14	0.647847
Zfp281	OK	1.84e-208	30.789	0.068097	Zfp281	1.25e-207
Gm19705	OK	1.85e-05	4.1251	0.009025	Gm19705	3.46e-05
Platr22	OK	0.18206	0.907543	0.001869	Platr22	0.260737
Nr5a2	OK	0.551698	-0.12995	-0.00031	Nr5a2	0.646326
Gm4258	OK	2.09e-35	12.3622	0.027254	Gm4258	6.17e-35
Gm37298	OK	1.6e-07	5.11111	0.011189	Gm37298	3.18e-07
Gm37124	OK	1.4e-07	5.13682	0.011218	Gm37124	2.78e-07
A130050O07Rik	OK	0.005869	2.51992	0.005457	A130050O07Rik	0.009686
Gm26930	OK	0.000366	3.37756	0.007352	Gm26930	0.000646
Map4k4	OK	1.41e-80	18.9737	0.04192	Map4k4	5.65e-80
D130019J16Rik	OK	7.64e-12	6.74514	0.01479	D130019J16Rik	1.67e-11
Gm37534	OK	0.008447	2.38898	0.005182	Gm37534	0.013801
Mir181a-1hg	OK	3.95e-05	3.94738	0.008253	Mir181a-1hg	7.28e-05
Relch	OK	7.01e-214	31.1912	0.06899	Relch	4.86e-213
Gm37566	OK	3.9e-06	4.47087	0.009778	Gm37566	7.42e-06
Il1r2	OK	0.553346	-0.13412	-0.00031	Il1r2	0.646535
Gm16894	OK	0.659967	-0.41237	-0.00093	Gm16894	0.690905
Gm37347	FAIL	NA	NA	NA	Gm37347	1
Tnfrsf11a	OK	0.222187	0.764827	0.001628	Tnfrsf11a	0.313998
Gm7160	OK	0.039835	1.75261	0.003802	Gm7160	0.06169
Xkr4	OK	0.650174	-0.38579	-0.00087	Xkr4	0.684727
Gm19938	OK	0.000519	3.27983	0.007054	Gm19938	0.00091
Rp1	OK	0.514717	-0.0369	-9.59e-05	Rp1	0.646264
Il1r1	OK	0.738295	-0.6381	-0.00143	Il1r1	0.750652
Gm38070	OK	0.515412	-0.03864	-0.00011	Gm38070	0.646264
Sox17	OK	0.868399	-1.11885	-0.0025	Sox17	0.869976
Gm37587	FAIL	NA	NA	NA	Gm37587	1
Gm6085	OK	0.655945	-0.40142	-0.00091	Gm6085	0.688709
Gm6119	OK	NA	NA	-6.27e-05	Gm6119	NA
Zcchc2	OK	1.65e-66	17.1874	0.037975	Zcchc2	6.08e-66
Il1rl2	OK	0.512383	-0.03105	-0.00011	Il1rl2	0.646264
Phlpp1	OK	3.79e-38	12.8597	0.028394	Phlpp1	1.15e-37
Gm38235	OK	0.000774	3.16542	0.006913	Gm38235	0.001344
Bcl2	OK	4.34e-33	11.9259	0.026326	Bcl2	1.25e-32
Mrpl15	OK	4.47e-49	14.6779	0.032444	Mrpl15	1.46e-48
Gm37144	OK	0.93522	-1.51584	-0.00339	Gm37144	0.935403
Kdsr	OK	6.79e-305	37.3051	0.082537	Kdsr	6e-304
Il1rl1	OK	0.557604	-0.1449	-0.00034	Il1rl1	0.647119
Vps4b	OK	1.81e-146	25.7456	0.056947	Vps4b	9.77e-146
Serpinb5	OK	NA	NA	-5.91e-05	Serpinb5	NA
Il18r1	OK	0.647153	-0.37765	-0.00085	Il18r1	0.682603
Ptprc	OK	0.321569	0.463315	0.000963	Ptprc	0.442198
Il18rap	OK	0.531261	-0.07844	-0.0002	Il18rap	0.646264
A130071D04Rik	OK	0.656867	-0.40393	-0.00091	A130071D04Rik	0.689298
B930036N10Rik	OK	8.93e-30	11.2729	0.024647	B930036N10Rik	2.49e-29
Alyref2	OK	0.060375	1.55163	0.003373	Alyref2	0.091745
Slc9a4	OK	0.534416	-0.08638	-0.00022	Slc9a4	0.646264
Atp6v1g3	OK	0.183264	0.902996	0.00194	Atp6v1g3	0.262333
Lypla1	OK	0	46.5738	0.103074	Lypla1	0
Slc9a2	OK	6.13e-53	15.2693	0.033719	Slc9a2	2.06e-52
Gm37988	OK	0.753157	-0.68446	-0.00153	Gm37988	0.763632
Mfsd9	OK	4.78e-23	9.81647	0.021648	Mfsd9	1.23e-22
Nek7	OK	2e-287	36.2116	0.080126	Nek7	1.69e-286
Gm37080	OK	5.44e-09	5.71636	0.012498	Gm37080	1.12e-08
Gm37101	OK	2.24e-10	6.23645	0.013697	Gm37101	4.74e-10
Tmem182	OK	NA	NA	-5.32e-05	Tmem182	NA
Tcea1	OK	1.28e-37	12.7656	0.028208	Tcea1	3.84e-37
Cd244a	OK	0.51526	-0.03826	-0.00012	Cd244a	0.646264
Fn1	OK	0.000232	3.5012	0.007658	Fn1	0.000413
Pantr1	OK	8.74e-07	4.78058	0.010506	Pantr1	1.7e-06
Gm20646	OK	0.534326	-0.08615	-0.00023	Gm20646	0.646264
Pou3f3	OK	2.2e-129	24.1718	0.053376	Pou3f3	1.11e-128
Pantr2	OK	0.573406	-0.18505	-0.00043	Pantr2	0.649489
Gm8885	OK	0.616342	-0.29589	-0.00067	Gm8885	0.666251
Mreg	OK	0.649021	-0.38268	-0.0009	Mreg	0.684086
Gm25360	OK	0.522247	-0.05579	-0.00016	Gm25360	0.646264
2310009B15Rik	OK	3.67e-08	5.38283	0.011859	2310009B15Rik	7.39e-08
Serpinb8	OK	8.29e-27	10.6547	0.023528	Serpinb8	2.24e-26
Gm37045	OK	0.01401	2.197	0.004677	Gm37045	0.022547
Mrps9	OK	9.27e-33	11.8625	0.026208	Mrps9	2.66e-32
Ly9	OK	0.580239	-0.2025	-0.00047	Ly9	0.651623
Pecr	OK	0	59.7205	0.132191	Pecr	0
Tmem169	OK	1.92e-10	6.26009	0.013786	Tmem169	4.08e-10
Xrcc5	OK	9.26e-72	17.8749	0.03952	Xrcc5	3.52e-71
Atp6v1h	OK	5.38e-102	21.4101	0.04735	Atp6v1h	2.4e-101
Tgfbrap1	OK	1.46e-195	29.8098	0.065937	Tgfbrap1	9.52e-195
8430432A02Rik	OK	0.746433	-0.66331	-0.0015	8430432A02Rik	0.757643
AI597479	OK	7.19e-09	5.66875	0.012478	AI597479	1.48e-08
Slamf7	OK	0.154909	1.0156	0.002072	Slamf7	0.224213
Gm37787	OK	0.519688	-0.04937	-0.00013	Gm37787	0.646264
Fhl2	OK	5.62e-11	6.44937	0.014205	Fhl2	1.21e-10
Cd48	OK	0.695502	-0.51151	-0.00117	Cd48	0.717157
Gm37010	OK	0.505878	-0.01473	-7.82e-05	Gm37010	0.646264
Dennd1b	OK	2.37e-153	26.353	0.058278	Dennd1b	1.32e-152
Nck2	OK	8.3e-09	5.64406	0.012424	Nck2	1.7e-08
Gm38228	OK	0.071349	1.46582	0.003075	Gm38228	0.1075
Gm37423	OK	9.12e-50	14.7853	0.032635	Gm37423	2.99e-49
Ecrg4	OK	0.657772	-0.40639	-0.00092	Ecrg4	0.689905
Slamf1	OK	0.008906	2.36951	0.005138	Slamf1	0.01454
Gm37470	OK	2.45e-18	8.65591	0.019026	Gm37470	5.94e-18
Gm43544	OK	0.129965	1.12656	0.002395	Gm43544	0.190145
Gm37718	OK	5.07e-06	4.41396	0.009653	Gm37718	9.63e-06
Smarcal1	OK	5.28e-31	11.5192	0.025428	Smarcal1	1.49e-30
Crb1	OK	2.58e-13	7.22102	0.015836	Crb1	5.78e-13
Rb1cc1	OK	0	76.1504	0.168563	Rb1cc1	0
Zbtb41	OK	0	52.2106	0.115546	Zbtb41	0
4732440D04Rik	OK	6.5e-190	29.3707	0.064938	4732440D04Rik	4.16e-189
Rpl37a	OK	9.43e-90	20.0534	0.044343	Rpl37a	3.97e-89
Igfbp2	OK	0.601457	-0.25712	-0.00059	Igfbp2	0.660509
Igfbp5	OK	0	104.761	0.23192	Igfbp5	0
Vangl2	OK	0.036712	1.79019	0.003878	Vangl2	0.057066
Aspm	OK	0.097935	1.29341	0.002752	Aspm	0.145378
6030407O03Rik	OK	0.613637	-0.28881	-0.00069	6030407O03Rik	0.664869
F13b	OK	0	97.2994	0.215399	F13b	0
Ncstn	OK	5.97e-197	29.9167	0.066169	Ncstn	3.92e-196
Gm5837	OK	0.59591	-0.24277	-0.00056	Gm5837	0.657997
Copa	OK	0	70.3367	0.155695	Copa	0
Gm38164	OK	0.388736	0.282616	0.00056	Gm38164	0.527138
Gm37756	OK	0.000878	3.12882	0.006749	Gm37756	0.001518
Pex19	OK	1.48e-78	18.7276	0.041407	Pex19	5.85e-78
Tns1	OK	0	146.648	0.32469	Tns1	0
Cfh	OK	0.003094	2.73764	0.00595	Cfh	0.005207
Dcaf8	OK	0	54.2945	0.120173	Dcaf8	0
Pea15a	OK	2.95e-21	9.39193	0.020714	Pea15a	7.41e-21
Rufy4	OK	0.651702	-0.38992	-0.00089	Rufy4	0.685947
Cxcr2	OK	0.497694	0.00578	-4.53e-05	Cxcr2	0.646264
Casq1	OK	0.539275	-0.09861	-0.00024	Casq1	0.646264
Kcnt2	FAIL	NA	NA	NA	Kcnt2	1
Gm5835	OK	0.026016	1.94287	0.004173	Gm5835	0.040973
Cdc73	OK	6.05e-129	24.13	0.053361	Cdc73	3.06e-128
Arpc2	OK	4.52e-150	26.0652	0.057663	Arpc2	2.49e-149
B3galt2	OK	0.468532	0.07896	0.000112	B3galt2	0.626192
Igsf8	OK	2.65e-87	19.7708	0.043697	Igsf8	1.1e-86
Aamp	OK	6.73e-148	25.8728	0.057236	Aamp	3.67e-147
Glrx2	OK	7.58e-75	18.267	0.040392	Glrx2	2.94e-74
Ro60	OK	1.99e-211	31.0098	0.068594	Ro60	1.37e-210
Atp1a2	OK	0.546414	-0.11661	-0.00027	Atp1a2	0.646264
Kcnj9	FAIL	NA	NA	NA	Kcnj9	1
Kcnj10	OK	9.12e-58	15.9778	0.035202	Kcnj10	3.17e-57
Pigm	OK	3.46e-85	19.5235	0.043145	Pigm	1.42e-84
Slamf9	OK	0.703866	-0.53555	-0.00123	Slamf9	0.723176
Pnkd	OK	1.29e-113	22.623	0.05004	Pnkd	6.04e-113
Uchl5	OK	2.63e-20	9.15858	0.020221	Uchl5	6.53e-20
Gm29170	OK	1.55e-13	7.28986	0.016029	Gm29170	3.49e-13
Rgs2	OK	0.313298	0.486525	0.001017	Rgs2	0.431726
Tmbim1	OK	9.84e-54	15.388	0.03399	Tmbim1	3.32e-53
Gm29358	OK	0.414652	0.215595	0.000409	Gm29358	0.559198
Gm37931	OK	0.700647	-0.52626	-0.00119	Gm37931	0.720848
Igsf9	OK	1.02e-93	20.5025	0.045301	Igsf9	4.38e-93
Rgs1	OK	0.072232	1.45937	0.003166	Rgs1	0.108775
Catip	OK	0.550249	-0.12629	-0.00031	Catip	0.646326
Tagln2	OK	0	49.33	0.109182	Tagln2	0
Gm37125	OK	0.585067	-0.21487	-0.0005	Gm37125	0.653164
Rgs18	OK	NA	NA	-5.78e-05	Rgs18	NA
Slc11a1	OK	0.169186	0.957387	0.001999	Slc11a1	0.243427
A230059L01Rik	OK	0.658107	-0.4073	-0.00092	A230059L01Rik	0.69003
Cfap45	OK	0.587568	-0.22129	-0.00051	Cfap45	0.65396
Ctdsp1	OK	2.01e-86	19.6684	0.043491	Ctdsp1	8.31e-86
Gm15443	OK	0.792587	-0.81543	-0.00185	Gm15443	0.798612
4933439K11Rik	OK	0.57733	-0.19507	-0.00046	4933439K11Rik	0.650289
Vsig8	OK	0.230954	0.73571	0.001555	Vsig8	0.325687
Slamf8	OK	0.185341	0.895197	0.00171	Slamf8	0.265194
Fcrl6	FAIL	NA	NA	NA	Fcrl6	1
Dusp23	OK	6.3e-08	5.28453	0.011639	Dusp23	1.26e-07
Vil1	OK	5.49e-231	32.4283	0.07175	Vil1	4.03e-230
Apcs	OK	0.073081	1.45322	0.003148	Apcs	0.10998
Pla2g4a	OK	0.729213	-0.61044	-0.00138	Pla2g4a	0.743344
Ptgs2	OK	0.635753	-0.34713	-0.00079	Ptgs2	0.676167
Ptgs2os2	OK	NA	NA	-7.3e-05	Ptgs2os2	NA
Usp37	OK	6.54e-22	9.54918	0.021071	Usp37	1.66e-21
Gm37733	OK	2.21e-09	5.86781	0.012896	Gm37733	4.59e-09
Cadm3	OK	0.519724	-0.04946	-0.00011	Cadm3	0.646264
Cnot9	OK	1.21e-08	5.57871	0.012284	Cnot9	2.47e-08
Aim2	OK	0.644935	-0.37168	-0.00084	Aim2	0.681108
Ifi206	OK	0.575357	-0.19003	-0.00044	Ifi206	0.649828
Ifi214	OK	0.509549	-0.02394	-9.08e-05	Ifi214	0.646264
Ifi213	OK	0.639462	-0.35702	-0.00081	Ifi213	0.677853
Ifi209	OK	0.620093	-0.30572	-0.00069	Ifi209	0.668354
Ifi208	OK	0.571634	-0.18054	-0.00042	Ifi208	0.649356
Ifi207	OK	0.36328	0.349704	0.000707	Ifi207	0.495021
Ifi204	OK	0.305321	0.509157	0.001041	Ifi204	0.421417
Ifi203-ps	OK	0.51722	-0.04318	-0.00012	Ifi203-ps	0.646264
Mndal	OK	0.822247	-0.92396	-0.00208	Mndal	0.825929
Odr4	OK	3.32e-184	28.9203	0.063977	Odr4	2.08e-183
Ifi211	OK	0.302722	0.516588	0.00104	Ifi211	0.418027
Plcd4	OK	2.43e-09	5.85166	0.012811	Plcd4	5.05e-09
Ifi203	OK	0.576768	-0.19363	-0.00048	Ifi203	0.650086
Ifi205	OK	0.519736	-0.04949	-0.00015	Ifi205	0.646264
Zfp142	OK	1.73e-52	15.2014	0.033578	Zfp142	5.78e-52
Tpr	OK	0	78.1635	0.173028	Tpr	0
Bcs1l	OK	0.388527	0.283161	0.000569	Bcs1l	0.52689
Fmn2	OK	0.640205	-0.35901	-0.00081	Fmn2	0.678394
Grem2	OK	0.568958	-0.17372	-0.00041	Grem2	0.64861
Rnf25	OK	0.001277	3.01684	0.006618	Rnf25	0.002195
Prg4	OK	0.605216	-0.26687	-0.00061	Prg4	0.662033
Fh1	OK	2.33e-172	27.9624	0.061863	Fh1	1.39e-171
Kmo	OK	3.81e-201	30.2375	0.066894	Kmo	2.54e-200
Opn3	OK	0.236299	0.718258	0.001505	Opn3	0.33273
Stk36	OK	2.61e-05	4.04566	0.008874	Stk36	4.84e-05
Chml	OK	8.14e-11	6.39291	0.014053	Chml	1.74e-10
Hmcn1	OK	NA	NA	-6.24e-05	Hmcn1	NA
Ttll4	OK	2.19e-133	24.5495	0.054277	Ttll4	1.13e-132
Cyp27a1	OK	1.59e-180	28.6261	0.063319	Cyp27a1	9.86e-180
Prkag3	OK	4.3e-254	34.0279	0.075255	Prkag3	3.34e-253
Wnt6	OK	0.503158	-0.00792	-7.02e-05	Wnt6	0.646264
Wnt10a	OK	0.521174	-0.0531	-0.00015	Wnt10a	0.646264
Zfand2b	OK	3.22e-47	14.385	0.031791	Zfand2b	1.04e-46
Abcb6	OK	0.000861	3.13444	0.006856	Abcb6	0.00149
Atg9a	OK	1.09e-05	4.24503	0.00931	Atg9a	2.05e-05
Ankzf1	OK	1.3e-10	6.32144	0.013931	Ankzf1	2.76e-10
Glb1l	OK	0	73.8241	0.163408	Glb1l	0
Stk16	OK	1.11e-78	18.7427	0.041445	Stk16	4.41e-78
Tuba4a	OK	1.84e-174	28.1349	0.062245	Tuba4a	1.11e-173
Dnajb2	OK	1.36e-46	14.2851	0.031567	Dnajb2	4.36e-46
Ptprn	OK	0.585388	-0.2157	-0.00049	Ptprn	0.653295
Dnpep	OK	1.05e-86	19.7012	0.043562	Dnpep	4.36e-86
Des	OK	0.625783	-0.32071	-0.00073	Des	0.67127
Speg	OK	6.65e-07	4.83509	0.010635	Speg	1.3e-06
Dbi	OK	0	67.1957	0.14866	Dbi	0
3110009E18Rik	OK	0.01902	2.07443	0.00453	3110009E18Rik	0.030329
Steap3	OK	0.547389	-0.11907	-0.00032	Steap3	0.646264
Cd84	OK	0.59337	-0.23622	-0.00055	Cd84	0.65658
Gm10521	FAIL	NA	NA	NA	Gm10521	1
Gm37065	OK	0.56401	-0.16114	-0.00039	Gm37065	0.648193
Slamf6	OK	0.524853	-0.06234	-0.00017	Slamf6	0.646264
B4galt3	OK	8.85e-53	15.2452	0.033686	B4galt3	2.97e-52
Ppox	OK	1.79e-36	12.5582	0.027739	Ppox	5.33e-36
Ufc1	OK	4.9e-99	21.0902	0.046645	Ufc1	2.16e-98
Rpl27-ps1	OK	0.50792	-0.01985	-8.54e-05	Rpl27-ps1	0.646264
Gm20045	OK	1.11e-29	11.2539	0.024799	Gm20045	3.08e-29
Dedd	OK	2.14e-20	9.18073	0.020263	Dedd	5.33e-20
Nit1	OK	1.1e-238	32.9698	0.072951	Nit1	8.24e-238
Pfdn2	OK	2.24e-139	25.1041	0.055534	Pfdn2	1.18e-138
Gm37154	OK	8.15e-09	5.64726	0.012351	Gm37154	1.67e-08
Klhdc9	OK	0.00797	2.41028	0.005269	Klhdc9	0.013044
Nectin4	OK	0.559844	-0.15057	-0.00035	Nectin4	0.647604
Arhgap30	OK	0.794743	-0.82299	-0.00184	Arhgap30	0.800508
Usf1	OK	3.34e-10	6.17337	0.013607	Usf1	7.07e-10
Tstd1	OK	5.42e-107	21.9398	0.048525	Tstd1	2.47e-106
F11r	OK	0	55.5575	0.122964	F11r	0
Usp21	OK	1.88e-05	4.1217	0.009057	Usp21	3.51e-05
Gm37516	OK	0.517475	-0.04382	-0.00011	Gm37516	0.646264
Susd4	OK	0.223004	0.762086	0.001593	Susd4	0.315065
Tlr5	OK	NA	NA	-5.74e-05	Tlr5	NA
Disp1	OK	3.56e-05	3.9722	0.008633	Disp1	6.57e-05
BC085271	OK	0.000249	3.48147	0.007107	BC085271	0.000443
Brox	OK	6e-86	19.6129	0.043358	Brox	2.48e-85
Aida	OK	2.71e-32	11.7724	0.026002	Aida	7.74e-32
Gm37986	OK	0.535075	-0.08803	-0.00022	Gm37986	0.646264
Mia3	OK	0	77.215	0.170912	Mia3	0
Cfap65	OK	1.07e-07	5.18746	0.011339	Cfap65	2.13e-07
Ihh	OK	0	53.5225	0.118441	Ihh	0
Nhej1	OK	0.056792	1.58228	0.003442	Nhej1	0.086591
Slc23a3	OK	0.01164	2.26881	0.004953	Slc23a3	0.018869
Cnppd1	OK	6.65e-80	18.8919	0.041772	Cnppd1	2.66e-79
Retreg2	OK	0	78.2479	0.173206	Retreg2	0
Taf1a	OK	0.000123	3.66598	0.008045	Taf1a	0.000222
Rd3	OK	0.597629	-0.24721	-0.00057	Rd3	0.658814
Gm26670	OK	0.000183	3.56345	0.007792	Gm26670	0.000328
Traf5	OK	8.34e-05	3.76471	0.008266	Traf5	0.000152
Gstp-ps	OK	0.000126	3.65982	0.008025	Gstp-ps	0.000227
Gm26879	OK	0.060472	1.55083	0.003363	Gm26879	0.091885
Chpf	OK	5.43e-26	10.4785	0.023115	Chpf	1.45e-25
Obsl1	OK	0.000474	3.3058	0.007207	Obsl1	0.000832
Tmem198	OK	0.044465	1.70107	0.003643	Tmem198	0.068527
Inha	OK	0.533219	-0.08337	-0.00021	Inha	0.646264
Stk11ip	OK	2.51e-09	5.84665	0.012872	Stk11ip	5.2e-09
Slc4a3	OK	0.039302	1.75885	0.003813	Slc4a3	0.060915
Slc40a1	OK	0	96.9971	0.214724	Slc40a1	0
Serpinb10	OK	NA	NA	-7.3e-05	Serpinb10	NA
Tdrd5	OK	0.015945	2.14579	0.004584	Tdrd5	0.025565
Nphs2	OK	0.50632	-0.01584	-8.2e-05	Nphs2	0.646264
Axdnd1	OK	0.519013	-0.04768	-0.00012	Axdnd1	0.646264
Gm2000	OK	0	45.6301	0.100721	Gm2000	0
Soat1	OK	6.55e-140	25.153	0.05562	Soat1	3.45e-139
Wdr75	OK	1.39e-24	10.1671	0.022444	Wdr75	3.66e-24
Gm19461	OK	0.000462	3.31271	0.007147	Gm19461	0.000812
Golt1a	OK	0.000517	3.28101	0.007177	Golt1a	0.000907
Ren1	OK	0.246431	0.685762	0.001455	Ren1	0.346246
Etnk2	OK	1.45e-05	4.18072	0.009176	Etnk2	2.72e-05
Sox13	OK	7.3e-10	6.0488	0.013318	Sox13	1.53e-09
2810459M11Rik	OK	0.250167	0.673965	0.001365	2810459M11Rik	0.351059
Psmd1	OK	2.3e-215	31.3004	0.069251	Psmd1	1.61e-214
Gm37914	OK	3.28e-09	5.80174	0.012718	Gm37914	6.79e-09
Armc9	OK	3.34e-08	5.39957	0.011886	Armc9	6.74e-08
B3gnt7	OK	0.015959	2.14544	0.004643	B3gnt7	0.025586
Lonrf2	FAIL	NA	NA	NA	Lonrf2	1
Chst10	OK	0.550515	-0.12696	-0.0003	Chst10	0.646326
Utp25	OK	2.98e-25	10.3161	0.022761	Utp25	7.9e-25
Irf6	OK	3.78e-61	16.4563	0.036373	Irf6	1.35e-60
A130010J15Rik	OK	3.25e-09	5.80347	0.012775	A130010J15Rik	6.72e-09
Traf3ip3	OK	0.661063	-0.41537	-0.00093	Traf3ip3	0.691481
4930570N18Rik	OK	NA	NA	-5.16e-05	4930570N18Rik	NA
Gm10138	OK	1.97e-285	36.0847	0.079817	Gm10138	1.66e-284
Ivns1abp	OK	0	107.623	0.23827	Ivns1abp	0
Swt1	OK	0	90.6635	0.200697	Swt1	0
Trmt1l	OK	6.52e-170	27.7604	0.061392	Trmt1l	3.88e-169
Gm37893	OK	8.07e-06	4.31249	0.009458	Gm37893	1.52e-05
Rnf2	OK	4.12e-29	11.1376	0.024594	Rnf2	1.14e-28
Gm36527	OK	2.66e-08	5.44005	0.011945	Gm36527	5.39e-08
Atp5e	OK	0	50.7596	0.112334	Atp5e	0
Rtf1	OK	4.04e-103	21.5305	0.047615	Rtf1	1.81e-102
Prelid3b	OK	1.09e-11	6.69335	0.014762	Prelid3b	2.37e-11
Itpka	OK	0.005796	2.52431	0.005463	Itpka	0.009571
Surf2	OK	1.87e-30	11.4098	0.025203	Surf2	5.24e-30
Angpt4	OK	0.529793	-0.07475	-0.00019	Angpt4	0.646264
Gm14154	OK	0.626943	-0.32377	-0.00073	Gm14154	0.671875
Zfp831	OK	NA	NA	-5.2e-05	Zfp831	NA
Edn3	OK	0.591848	-0.2323	-0.00053	Edn3	0.655535
Surf4	OK	0	46.8138	0.103604	Surf4	0
Fam110a	OK	0.008316	2.39476	0.005234	Fam110a	0.013595
Gm14393	OK	0.626567	-0.32277	-0.00074	Gm14393	0.671768
Fam171a1	OK	9.5e-96	20.7289	0.045821	Fam171a1	4.12e-95
Gm14387	OK	0.341992	0.407033	0.000821	Gm14387	0.468137
Gm14399	OK	0.0185	2.08576	0.004523	Gm14399	0.029533
Gm14443	OK	0.298565	0.528532	0.001098	Gm14443	0.412678
Slc52a3	OK	6.46e-29	11.0973	0.024431	Slc52a3	1.78e-28
Gm14391	OK	0.000117	3.67966	0.007984	Gm14391	0.000211
Srxn1	OK	2.57e-70	17.6884	0.039107	Srxn1	9.7e-70
Tcf15	OK	NA	NA	-7.4e-05	Tcf15	NA
Rps15a-ps7	OK	0.489919	0.025272	-4.82e-06	Rps15a-ps7	0.646264
Rexo4	OK	1.1e-22	9.73217	0.021483	Rexo4	2.82e-22
Gm4631	OK	8.44e-09	5.64127	0.012405	Gm4631	1.73e-08
Nmt2	OK	2.06e-26	10.5697	0.023334	Nmt2	5.52e-26
Zfp968	OK	0.280752	0.580608	0.001222	Zfp968	0.389958
Rpp38	OK	6.83e-05	3.81426	0.00838	Rpp38	0.000125
Acbd7	OK	0.099076	1.28684	0.002719	Acbd7	0.146943
Gm4724	OK	0.590529	-0.22891	-0.00053	Gm4724	0.654963
Csnk2a1	OK	0	37.8013	0.083646	Csnk2a1	0
Meig1	OK	0.17654	0.928632	0.001949	Meig1	0.253258
Gm6710	OK	0.041618	1.73221	0.003769	Gm6710	0.064348
Zfp966	OK	0.841326	-0.99992	-0.00224	Zfp966	0.843931
Tbc1d20	OK	1.63e-145	25.6602	0.056755	Tbc1d20	8.76e-145
Fap	OK	0.55458	-0.13724	-0.00033	Fap	0.646535
Cacfd1	OK	3.26e-26	10.5264	0.023244	Cacfd1	8.74e-26
Zfp967	OK	0.000291	3.44007	0.007429	Zfp967	0.000516
Ltk	OK	0.541644	-0.10458	-0.00026	Ltk	0.646264
Rbck1	OK	3.58e-39	13.0408	0.028814	Rbck1	1.09e-38
Zfp973	OK	0.697004	-0.5158	-0.00118	Zfp973	0.718222
Gm14305	OK	0.010685	2.30137	0.005031	Gm14305	0.01736
Trib3	OK	0.000546	3.26561	0.007087	Trib3	0.000956
Gm14165	OK	0.095575	1.30719	0.002808	Gm14165	0.142071
Gm14295	OK	4.43e-05	3.91982	0.008596	Gm14295	8.15e-05
Slc2a6	OK	NA	NA	-5.68e-05	Slc2a6	NA
Sox12	OK	5.65e-31	11.5134	0.025419	Sox12	1.59e-30
Gm14296	OK	4.57e-18	8.58423	0.018928	Gm14296	1.11e-17
Zcchc3	OK	5.73e-14	7.42288	0.016355	Zcchc3	1.3e-13
Gm13398	OK	0.516808	-0.04214	-0.00012	Gm13398	0.646264
Gm14419	OK	0.021892	2.01615	0.004346	Gm14419	0.034706
Gm14421	OK	0.202435	0.832956	0.00172	Gm14421	0.287937
Gm14415	OK	0.548855	-0.12277	-0.0003	Gm14415	0.646326
Gm14411	OK	0.501711	-0.00429	-6.71e-05	Gm14411	0.646264
6820408C15Rik	OK	0.013566	2.20963	0.004669	6820408C15Rik	0.021862
Gm14410	OK	0.320223	0.467074	0.00096	Gm14410	0.440557
Gm14412	OK	0.000152	3.6112	0.007867	Gm14412	0.000274
Ifih1	OK	5.72e-41	13.3526	0.029495	Ifih1	1.77e-40
Gm14418	OK	0.002621	2.79175	0.006095	Gm14418	0.004428
Defb28	OK	0.605132	-0.26665	-0.00061	Defb28	0.662033
Zfp970	OK	0.509038	-0.02266	-0.00011	Zfp970	0.646264
Defb29	OK	2.91e-220	31.6584	0.070048	Defb29	2.06e-219
Gm14403	OK	0.362205	0.352572	0.000721	Gm14403	0.493753
Gm14161	OK	0.104484	1.25641	0.002718	Gm14161	0.154583
Adamtsl2	OK	4.44e-14	7.45671	0.015932	Adamtsl2	1.01e-13
Gm14322	OK	0.607379	-0.27249	-0.00065	Gm14322	0.662174
Defb19	OK	3.25e-11	6.53191	0.01439	Defb19	7e-11
Gca	OK	3.03e-05	4.01049	0.008813	Gca	5.61e-05
Gm13590	OK	0.54084	-0.10255	-0.00026	Gm13590	0.646264
Gm14325	OK	1.36e-74	18.235	0.040223	Gm14325	5.27e-74
Gm14327	OK	0.011276	2.28094	0.004798	Gm14327	0.018301
Defb36	OK	0	61.8062	0.136601	Defb36	0
Zfp972	OK	0.56559	-0.16516	-0.00039	Zfp972	0.648208
Rem1	OK	0.643138	-0.36686	-0.00083	Rem1	0.679949
Gm14326	OK	0.005113	2.5681	0.005613	Gm14326	0.008473
Zfp971	OK	3.99e-06	4.46578	0.009806	Zfp971	7.59e-06
Dclre1c	OK	2.24e-12	6.92145	0.015245	Dclre1c	4.94e-12
Kcnh7	OK	0.599877	-0.25303	-0.00058	Kcnh7	0.659921
Zfp931	OK	5.62e-05	3.86214	0.008488	Zfp931	0.000103
Fign	OK	6.29e-60	16.2851	0.035978	Fign	2.22e-59
Suv39h2	OK	0.913933	-1.36538	-0.00305	Suv39h2	0.914471
Sardh	OK	0	72.96	0.161503	Sardh	0
Hspa14	OK	9.11e-21	9.27224	0.020469	Hspa14	2.28e-20
Grb14	OK	2.29e-08	5.46663	0.012041	Grb14	4.65e-08
Gm45902	OK	0.00024	3.49148	0.007639	Gm45902	0.000428
Cdnf	OK	0.729569	-0.61151	-0.00137	Cdnf	0.743626
Fam107b	OK	0	45.0414	0.09968	Fam107b	0
Vav2	OK	2.07e-57	15.9266	0.035192	Vav2	7.19e-57
Brd3os	OK	0.14182	1.07218	0.002312	Brd3os	0.206248
Rpap1	OK	5.6e-36	12.4677	0.027529	Rpap1	1.66e-35
H13	OK	0	59.7839	0.132327	H13	0
Mcts2	OK	6e-17	8.28312	0.01828	Mcts2	1.43e-16
Id1	OK	0	114.921	0.254424	Id1	0
Cox4i2	OK	0.525893	-0.06495	-0.00018	Cox4i2	0.646264
Bcl2l1	OK	0	54.1014	0.119741	Bcl2l1	0
Phactr3	FAIL	NA	NA	NA	Phactr3	1
Tyro3	OK	0.517696	-0.04437	-0.00012	Tyro3	0.646264
Cobll1	OK	1.13e-232	32.5477	0.072008	Cobll1	8.33e-232
Sycp2	OK	NA	NA	-5.87e-05	Sycp2	NA
Ppp1r3d	OK	0.689616	-0.49476	-0.00112	Ppp1r3d	0.712335
Fam217b	OK	0.453648	0.116449	0.000196	Fam217b	0.607813
Gm13594	OK	0.038612	1.76702	0.003842	Gm13594	0.059914
Tpx2	OK	1.32e-05	4.20188	0.009096	Tpx2	2.48e-05
Brd3	OK	8.14e-186	29.0481	0.064254	Brd3	5.13e-185
Foxs1	OK	0.562847	-0.15819	-0.00037	Foxs1	0.648104
Cdh4	OK	0.207433	0.815362	0.00172	Cdh4	0.294533
Slc38a11	OK	0.53316	-0.08322	-0.0002	Slc38a11	0.646264
Dusp15	OK	0.239608	0.707565	0.001487	Dusp15	0.337169
Wdr5	OK	3.06e-17	8.36276	0.018453	Wdr5	7.32e-17
Gm25541	OK	0.461176	0.097471	0.000156	Gm25541	0.616967
Gm13421	OK	0.327803	0.445989	0.000911	Gm13421	0.450224
Taf4	OK	3.49e-27	10.7348	0.023692	Taf4	9.47e-27
4921531C22Rik	OK	0.266371	0.623827	0.00132	4921531C22Rik	0.37188
Ptprj	OK	2.27e-202	30.3305	0.067083	Ptprj	1.52e-201
4933423P22Rik	OK	0.610385	-0.28032	-0.00064	4933423P22Rik	0.663855
Lsm14b	OK	7.13e-38	12.8108	0.028299	Lsm14b	2.15e-37
Psma7	OK	1.93e-214	31.2324	0.069105	Psma7	1.34e-213
Rxra	OK	0	39.8898	0.088264	Rxra	0
Ss18l1	OK	1.61e-16	8.16458	0.017963	Ss18l1	3.81e-16
Mtg2	OK	4.11e-11	6.49638	0.014324	Mtg2	8.86e-11
Ttll9	OK	0.582247	-0.20765	-0.00047	Ttll9	0.652298
Frmd4a	OK	0.052693	1.61928	0.003496	Frmd4a	0.080624
Nup160	OK	3.69e-07	4.95117	0.010893	Nup160	7.24e-07
Pdrg1	OK	2.22e-21	9.42178	0.020803	Pdrg1	5.59e-21
Hrh3	FAIL	NA	NA	NA	Hrh3	1
Scn2a	OK	0.543882	-0.11022	-0.00027	Scn2a	0.646264
Mga	OK	0	58.5653	0.129609	Mga	0
Col5a1	OK	2.18e-09	5.86957	0.011433	Col5a1	4.54e-09
Ccm2l	OK	0.607056	-0.27166	-0.00063	Ccm2l	0.662174
Osbpl2	OK	3.63e-33	11.9407	0.02637	Osbpl2	1.05e-32
Prpf18	OK	8.99e-54	15.3939	0.034017	Prpf18	3.04e-53
Adrm1	OK	5.78e-26	10.4724	0.023129	Adrm1	1.54e-25
Fnbp4	OK	0	38.7031	0.085616	Fnbp4	0
Csrnp3	OK	6.29e-09	5.69161	0.012526	Csrnp3	1.29e-08
Bend7	OK	3.42e-107	21.9607	0.048558	Bend7	1.56e-106
Galnt3	OK	0	61.2826	0.135634	Galnt3	0
Mapkbp1	OK	5.97e-17	8.28376	0.018255	Mapkbp1	1.42e-16
Lama5	OK	1.9e-168	27.6389	0.061119	Lama5	1.12e-167
Jmjd7	OK	0.001199	3.03585	0.006658	Jmjd7	0.002064
Sephs1	OK	5.6e-42	13.5245	0.029881	Sephs1	1.75e-41
Hck	OK	0.704019	-0.53599	-0.0012	Hck	0.723224
Rps21	OK	9.94e-230	32.3389	0.071551	Rps21	7.28e-229
Phyh	OK	4.23e-221	31.7191	0.070183	Phyh	3.02e-220
Gm13194	OK	0.660458	-0.41371	-0.00094	Gm13194	0.691171
Olfm1	OK	0.7757	-0.75775	-0.00172	Olfm1	0.78295
Gm13373	FAIL	NA	NA	NA	Gm13373	1
Cables2	OK	1.11e-07	5.17979	0.011394	Cables2	2.22e-07
Ppp1r26	OK	0.063515	1.52592	0.00329	Ppp1r26	0.096337
1700007K13Rik	OK	3.29e-06	4.50659	0.009881	1700007K13Rik	6.29e-06
B230312C02Rik	OK	0.535394	-0.08884	-0.00022	B230312C02Rik	0.646264
Mrps2	OK	2.74e-13	7.21274	0.015907	Mrps2	6.14e-13
Tm9sf4	OK	0	48.2858	0.106853	Tm9sf4	0
Ttc21b	OK	4.08e-33	11.9309	0.026342	Ttc21b	1.18e-32
Tspyl3	OK	0.563724	-0.16042	-0.00037	Tspyl3	0.648193
Gm10134	OK	0.535132	-0.08818	-0.00022	Gm10134	0.646264
Plagl2	OK	4.69e-15	7.74742	0.017066	Plagl2	1.08e-14
Sptbn5	OK	0.515725	-0.03943	-0.00012	Sptbn5	0.646264
Slco4a1	OK	0.764254	-0.72005	-0.00162	Slco4a1	0.773322
Ehd4	OK	0.094717	1.31225	0.002836	Ehd4	0.140837
Pofut1	OK	2.14e-35	12.3606	0.027285	Pofut1	6.29e-35
Mcm10	OK	2.05e-05	4.10159	0.008966	Mcm10	3.82e-05
Kif3b	OK	5.94e-45	14.0193	0.030973	Kif3b	1.89e-44
2500004C02Rik	OK	0.161417	0.988653	0.002122	2500004C02Rik	0.233004
Mrgbp	OK	3.45e-28	10.9466	0.024166	Mrgbp	9.44e-28
Asxl1	OK	1.16e-43	13.8066	0.030496	Asxl1	3.67e-43
Ogfr	OK	2.37e-62	16.6232	0.036744	Ogfr	8.5e-62
Optn	OK	7.49e-08	5.25284	0.011562	Optn	1.5e-07
Ccdc3	OK	0.531361	-0.07869	-0.0002	Ccdc3	0.646264
Nol4l	OK	6.8e-24	10.0112	0.022088	Nol4l	1.77e-23
Camk1d	OK	0	98.82	0.218516	Camk1d	0
Gm13216	FAIL	NA	NA	NA	Gm13216	1
Commd7	OK	4.93e-31	11.5251	0.025459	Commd7	1.39e-30
Dnmt3bos	OK	0.665486	-0.42748	-0.00096	Dnmt3bos	0.694475
Agbl2	OK	0.574425	-0.18765	-0.00044	Agbl2	0.64967
Col9a3	OK	NA	NA	-5.09e-05	Col9a3	NA
Cdc123	OK	3.88e-30	11.3461	0.025065	Cdc123	1.08e-29
Nudt5	OK	6.53e-34	12.0826	0.026695	Nudt5	1.9e-33
Gm13199	OK	0.537064	-0.09304	-0.00024	Gm13199	0.646264
Ralgds	OK	5.55e-14	7.42702	0.016366	Ralgds	1.26e-13
Sec61a2	OK	1.42e-68	17.461	0.038582	Sec61a2	5.3e-68
Mtch2	OK	1.77e-145	25.657	0.056758	Mtch2	9.52e-145
Dhtkd1	OK	6.86e-118	23.053	0.050965	Dhtkd1	3.29e-117
Upf2	OK	7.27e-118	23.0505	0.050972	Upf2	3.49e-117
Gtf3c5	OK	2.07e-08	5.48488	0.012069	Gtf3c5	4.2e-08
Proser2	OK	4.25e-06	4.45197	0.009697	Proser2	8.09e-06
Echdc3	OK	4.45e-31	11.534	0.025476	Echdc3	1.25e-30
Gm13383	OK	NA	NA	-6.38e-05	Gm13383	NA
Dido1	OK	0	37.672	0.083344	Dido1	0
Gid8	OK	3.43e-12	6.86073	0.015131	Gid8	7.53e-12
Slc17a9	OK	0.209778	0.80719	0.001689	Slc17a9	0.297636
Usp6nl	OK	5.61e-41	13.354	0.029492	Usp6nl	1.74e-40
Vps39	OK	3.33e-17	8.3528	0.01842	Vps39	7.95e-17
Ythdf1	OK	2.05e-101	21.3476	0.047198	Ythdf1	9.13e-101
Nkain4	OK	0.528217	-0.07079	-0.00018	Nkain4	0.646264
Scn7a	OK	0.53613	-0.09069	-0.00022	Scn7a	0.646264
Tsc1	OK	0	42.1133	0.093177	Tsc1	0
Tmem87a	OK	7.33e-123	23.5434	0.052048	Tmem87a	3.6e-122
Spaca9	OK	0.537159	-0.09328	-0.00024	Spaca9	0.646264
Ak8	OK	NA	NA	-4.41e-05	Ak8	NA
Gtf3c4	OK	5.5e-26	10.4771	0.023124	Gtf3c4	1.47e-25
Ddx31	OK	4.33e-06	4.44843	0.009766	Ddx31	8.23e-06
B3galt1	OK	NA	NA	-5.32e-05	B3galt1	NA
Cfap77	OK	0.456972	0.108066	0.000173	Cfap77	0.611864
Ganc	OK	8.82e-226	32.0568	0.07091	Ganc	6.38e-225
Ttf1	OK	2.08e-84	19.4319	0.042947	Ttf1	8.49e-84
Stk39	OK	0.209313	0.808806	0.001725	Stk39	0.296997
Setx	OK	9.95e-81	18.9919	0.041981	Setx	4e-80
Gm13778	OK	0.406746	0.235924	0.000448	Gm13778	0.549552
Arfgap1	OK	1.14e-27	10.8381	0.023933	Arfgap1	3.09e-27
9230112E08Rik	OK	0.00093	3.11158	0.006769	9230112E08Rik	0.001608
Cers6	OK	0	41.3644	0.091516	Cers6	0
Gm37159	OK	1.87e-07	5.08144	0.011115	Gm37159	3.71e-07
Gm38236	OK	1.18e-10	6.33581	0.013909	Gm38236	2.52e-10
Gm37651	OK	0.233312	0.727984	0.00153	Gm37651	0.328762
Gm37747	OK	0.004696	2.59742	0.005645	Gm37747	0.007802
Gm37666	OK	0.001469	2.97407	0.006349	Gm37666	0.002518
Gm38377	OK	0.000377	3.36913	0.007348	Gm38377	0.000666
Nostrin	OK	0.000466	3.31023	0.00711	Nostrin	0.000819
Ntng2	OK	0.523389	-0.05866	-0.00013	Ntng2	0.646264
6530402F18Rik	OK	0.648724	-0.38188	-0.00087	6530402F18Rik	0.683871
Psmc3	OK	1.31e-100	21.2607	0.047023	Psmc3	5.81e-100
Med27	OK	0.054253	1.60495	0.003493	Med27	0.082898
Col20a1	OK	0.678266	-0.46285	-0.00105	Col20a1	0.703781
Spc25	OK	3.35e-20	9.13247	0.020161	Spc25	8.31e-20
Chrna4	OK	0	77.4542	0.17143	Chrna4	0
Dnmt3b	OK	1.09e-11	6.69375	0.014714	Dnmt3b	2.37e-11
Slc39a13	OK	8.84e-20	9.02678	0.01992	Slc39a13	2.18e-19
G6pc2	FAIL	NA	NA	NA	G6pc2	1
Mapre1	OK	3.2e-113	22.5827	0.049948	Mapre1	1.5e-112
Spi1	OK	0.867845	-1.11626	-0.0025	Spi1	0.869464
Gm14494	OK	0.681585	-0.47214	-0.00107	Gm14494	0.706185
Celf2	OK	0.019669	2.06064	0.004484	Celf2	0.031315
Gm10115	FAIL	NA	NA	NA	Gm10115	1
Dhrs9	OK	0.521405	-0.05368	-0.00014	Dhrs9	0.646264
Gata3	OK	0.028381	1.90514	0.004131	Gata3	0.044546
4930412O13Rik	OK	NA	NA	-6.07e-05	4930412O13Rik	NA
9230102O04Rik	OK	0.148231	1.04405	0.002212	9230102O04Rik	0.215143
Gm13262	OK	0.585509	-0.21601	-0.00049	Gm13262	0.653305
Taf3	OK	5.2e-109	22.1502	0.048974	Taf3	2.4e-108
C630004M23Rik	OK	0.77088	-0.74175	-0.00168	C630004M23Rik	0.778817
Lrp2	OK	0	196.828	0.435812	Lrp2	0
Atp5c1	OK	9.05e-203	30.3608	0.067169	Atp5c1	6.05e-202
Kin	OK	8.21e-54	15.3998	0.034035	Kin	2.77e-53
Bbs5	OK	0.220682	0.769892	0.001644	Bbs5	0.311957
Klhl41	OK	0.589296	-0.22573	-0.00051	Klhl41	0.654508
Rapgef1	OK	1.86e-14	7.57014	0.016694	Rapgef1	4.26e-14
Itih5	OK	1.6e-34	12.1979	0.026913	Itih5	4.67e-34
Fastkd1	OK	3.77e-57	15.8891	0.035111	Fastkd1	1.31e-56
Gm14197	OK	0.576854	-0.19385	-0.00046	Gm14197	0.650147
Gm13420	OK	0.537428	-0.09396	-0.00023	Gm13420	0.646264
Cdk5rap1	OK	1.85e-10	6.26618	0.013809	Cdk5rap1	3.93e-10
Snta1	OK	3.34e-292	36.5138	0.080791	Snta1	2.87e-291
Trub2	OK	8.15e-22	9.52625	0.021021	Trub2	2.07e-21
Sfmbt2	OK	0.613811	-0.28927	-0.00066	Sfmbt2	0.664924
Ppig	OK	7.39e-259	34.3486	0.076002	Ppig	5.83e-258
Gm13622	OK	3.14e-06	4.51695	0.009888	Gm13622	6e-06
Coq4	OK	3.86e-25	10.2912	0.022726	Coq4	1.02e-24
Ccdc173	OK	8.88e-08	5.22135	0.011493	Ccdc173	1.78e-07
Gm13623	OK	0.529491	-0.07399	-0.0002	Gm13623	0.646264
Slc27a4	OK	5.4e-190	29.377	0.06497	Slc27a4	3.46e-189
Phospho2	OK	3.42e-15	7.78758	0.017182	Phospho2	7.91e-15
Urm1	OK	1.7e-09	5.91078	0.013027	Urm1	3.55e-09
2600006K01Rik	OK	0.632604	-0.33876	-0.00077	2600006K01Rik	0.675015
Cbfa2t2	OK	3.73e-13	7.17056	0.015805	Cbfa2t2	8.36e-13
Klhl23	OK	0.271922	0.607011	0.001238	Klhl23	0.378879
Cercam	OK	0.027199	1.92365	0.004123	Cercam	0.042791
Capn3	OK	NA	NA	-4.44e-05	Capn3	NA
Necab3	OK	0.688892	-0.49271	-0.00111	Necab3	0.71168
Ssb	OK	1.94e-238	32.9526	0.072913	Ssb	1.45e-237
1700003F12Rik	OK	0.515297	-0.03835	-0.00012	1700003F12Rik	0.646264
Prkcq	OK	0.058063	1.57125	0.003339	Prkcq	0.088435
Gm36932	OK	NA	NA	-5.62e-05	Gm36932	NA
Gm37520	OK	NA	NA	-3.03e-05	Gm37520	NA
Gm37766	FAIL	NA	NA	NA	Gm37766	1
Mettl5	OK	3.96e-07	4.93752	0.010873	Mettl5	7.76e-07
Gm13625	OK	0.04683	1.6764	0.003613	Gm13625	0.07201
Mettl5os	OK	0.043387	1.71267	0.003686	Mettl5os	0.066957
E2f1	OK	0.000108	3.69981	0.008117	E2f1	0.000195
Pxmp4	OK	0	41.7033	0.092289	Pxmp4	0
Zfp341	OK	0.024238	1.97317	0.004291	Zfp341	0.038274
Zfp106	OK	0	64.6548	0.143114	Zfp106	0
Chmp4b	OK	7.09e-49	14.6465	0.032374	Chmp4b	2.31e-48
Ubr3	OK	0	56.4662	0.124969	Ubr3	0
Snap23	OK	1.2e-99	21.1564	0.04679	Snap23	5.32e-99
Myo3b	OK	0.627293	-0.32469	-0.00074	Myo3b	0.671955
Lrrc57	OK	2.29e-09	5.86203	0.012913	Lrrc57	4.75e-09
Sp5	OK	3.04e-59	16.1885	0.035778	Sp5	1.07e-58
Gad1os	OK	0.056935	1.58104	0.003408	Gad1os	0.086775
Erich2os	OK	0.806633	-0.86555	-0.00193	Erich2os	0.811323
a	OK	NA	NA	-8.12e-05	a	NA
Haus2	OK	6.56e-19	8.80466	0.019425	Haus2	1.6e-18
Erich2	OK	0.013711	2.20545	0.004819	Erich2	0.022089
Gm14226	FAIL	NA	NA	NA	Gm14226	1
Stard9	OK	0.435627	0.162067	0.000295	Stard9	0.585627
Ahcy	OK	2.03e-09	5.88209	0.012961	Ahcy	4.21e-09
Gad1	OK	0.557874	-0.14558	-0.00032	Gad1	0.647119
Cdan1	OK	1.5e-15	7.89086	0.017385	Cdan1	3.49e-15
Itch	OK	0	69.0735	0.152892	Itch	0
Gm14227	OK	0.001158	3.0463	0.006533	Gm14227	0.001995
Dynlrb1	OK	5.78e-74	18.1558	0.040147	Dynlrb1	2.22e-73
Map1lc3a	OK	3.89e-163	27.1933	0.060159	Map1lc3a	2.26e-162
Pigu	OK	9.35e-96	20.7297	0.045819	Pigu	4.05e-95
Trp53inp2	OK	2.96e-208	30.7735	0.06808	Trp53inp2	2.01e-207
Gorasp2	OK	2.88e-74	18.1939	0.040225	Gorasp2	1.11e-73
Ttbk2	OK	1.02e-40	13.3092	0.029388	Ttbk2	3.17e-40
Tlk1	OK	0	38.1506	0.084413	Tlk1	0
AV039307	OK	0.007392	2.43763	0.005314	AV039307	0.012124
Ncoa6	OK	1.1e-115	22.8319	0.050481	Ncoa6	5.24e-115
Gm14239	OK	3.51e-15	7.78411	0.017114	Gm14239	8.13e-15
Ggt7	OK	0.000544	3.26667	0.006583	Ggt7	0.000953
Ubr1	OK	7.08e-151	26.1361	0.0578	Ubr1	3.91e-150
Pfkfb3	OK	3.97e-16	8.05527	0.017691	Pfkfb3	9.32e-16
Gm37975	OK	0.52306	-0.05784	-0.00016	Gm37975	0.646264
Tmem62	OK	2.54e-16	8.10974	0.017876	Tmem62	5.97e-16
Mettl8	OK	6.79e-13	7.08836	0.015628	Mettl8	1.51e-12
Rbm17	OK	4.2e-22	9.59494	0.021185	Rbm17	1.07e-21
Il2ra	OK	0.52506	-0.06286	-0.00017	Il2ra	0.646264
Gm37881	FAIL	NA	NA	NA	Gm37881	1
Acss2	OK	1.51e-212	31.0928	0.06879	Acss2	1.04e-211
Gss	OK	0	39.1253	0.086582	Gss	0
Ccndbp1	OK	1.36e-16	8.18512	0.018065	Ccndbp1	3.22e-16
Dcaf17	OK	1.99e-62	16.6336	0.036758	Dcaf17	7.14e-62
Cybrd1	OK	0.638325	-0.35399	-0.00081	Cybrd1	0.677387
Odf2	OK	1.5e-46	14.2782	0.031537	Odf2	4.82e-46
Epb42	OK	0.149661	1.03789	0.002193	Epb42	0.217094
Gle1	OK	2.64e-68	17.4255	0.038517	Gle1	9.84e-68
Lcmt2	OK	1.81e-35	12.3737	0.027325	Lcmt2	5.35e-35
Il15ra	OK	8.38e-09	5.64254	0.01242	Il15ra	1.72e-08
Trpc4ap	OK	0	43.0596	0.095285	Trpc4ap	0
Edem2	OK	7.43e-49	14.6434	0.032359	Edem2	2.42e-48
Procr	OK	0.550043	-0.12577	-0.0003	Procr	0.646326
BC029722	OK	2.27e-46	14.249	0.031489	BC029722	7.3e-46
Ppdpf	OK	2.26e-48	14.5675	0.0322	Ppdpf	7.35e-48
Fbh1	OK	1.41e-75	18.3587	0.040586	Fbh1	5.47e-75
Ptk6	OK	NA	NA	-4.72e-06	Ptk6	NA
Eif6	OK	0	56.7844	0.125688	Eif6	0
Srms	FAIL	NA	NA	NA	Srms	1
Fndc11	OK	0.641792	-0.36325	-0.00083	Fndc11	0.679299
Adal	OK	6.35e-09	5.69003	0.012528	Adal	1.31e-08
Zscan29	OK	7.08e-12	6.75626	0.014892	Zscan29	1.55e-11
Ankrd16	OK	1.03e-103	21.5939	0.047736	Ankrd16	4.61e-103
Helz2	OK	2.91e-32	11.7663	0.025942	Helz2	8.3e-32
Itga8	OK	0.537877	-0.09509	-0.00024	Itga8	0.646264
E030013I19Rik	FAIL	NA	NA	NA	E030013I19Rik	1
Uqcc1	OK	3.77e-58	16.0329	0.035439	Uqcc1	1.31e-57
Gmeb2	OK	5.15e-26	10.4834	0.023127	Gmeb2	1.38e-25
Tubgcp4	OK	9.11e-70	17.6171	0.038933	Tubgcp4	3.42e-69
Mindy3	OK	1.2e-41	13.4686	0.029761	Mindy3	3.73e-41
Gm37289	OK	0.136205	1.09753	0.002346	Gm37289	0.198592
Gm37255	OK	0.012504	2.24128	0.004871	Gm37255	0.020224
Gm38014	OK	0.000586	3.24565	0.00709	Gm38014	0.001023
Pter	OK	0	44.4873	0.098458	Pter	0
C1ql3	OK	3.88e-15	7.77147	0.017124	C1ql3	8.98e-15
Gm37824	OK	1.14e-19	8.99913	0.019833	Gm37824	2.81e-19
Gm37811	OK	0.007706	2.42256	0.00525	Gm37811	0.012621
Gm37356	OK	0.000382	3.36548	0.007113	Gm37356	0.000675
Gm37742	OK	0.196059	0.855781	0.001819	Gm37742	0.27957
Trp53bp1	OK	1.03e-57	15.9702	0.035278	Trp53bp1	3.58e-57
Rsu1	OK	8.98e-31	11.4733	0.025345	Rsu1	2.52e-30
Cep250	OK	1.33e-70	17.7256	0.039169	Cep250	5.03e-70
Gm38156	OK	0.004854	2.58606	0.005437	Gm38156	0.008056
Gm37780	OK	0.002926	2.75597	0.006007	Gm37780	0.00493
Gm13270	OK	0.740916	-0.64617	-0.00145	Gm13270	0.752979
Map1a	OK	0.572647	-0.18312	-0.00043	Map1a	0.64941
6430550D23Rik	OK	0.929812	-1.47439	-0.0033	6430550D23Rik	0.93004
Dync1i2	OK	9.48e-199	30.0547	0.066496	Dync1i2	6.26e-198
Cubn	OK	0	122.093	0.270305	Cubn	0
Trdmt1	OK	3.41e-07	4.96669	0.010925	Trdmt1	6.69e-07
Slc25a12	OK	3.37e-74	18.1853	0.040202	Slc25a12	1.3e-73
Ergic3	OK	0	56.5892	0.125253	Ergic3	0
Hat1	OK	9.03e-12	6.72091	0.014821	Hat1	1.97e-11
Fer1l4	FAIL	NA	NA	NA	Fer1l4	1
Vim	OK	3.03e-233	32.5881	0.072022	Vim	2.24e-232
St8sia6	OK	2.23e-228	32.2427	0.071309	St8sia6	1.62e-227
Metap1d	OK	1.09e-79	18.8659	0.041711	Metap1d	4.34e-79
Spag4	OK	0.007595	2.4278	0.005272	Spag4	0.012447
Hacd1	OK	1.52e-31	11.6259	0.025683	Hacd1	4.31e-31
D930036K23Rik	OK	0.042951	1.71742	0.003606	D930036K23Rik	0.066319
Gm37894	OK	0.636032	-0.34787	-0.00082	Gm37894	0.676167
Stamos	OK	0.000143	3.62799	0.007964	Stamos	0.000257
Stam	OK	5.91e-103	21.5128	0.047567	Stam	2.65e-102
Gm37499	OK	0.68205	-0.47344	-0.00107	Gm37499	0.706594
Mrc1	OK	0.72629	-0.60163	-0.00137	Mrc1	0.740919
Itga6	OK	0	147.388	0.326311	Itga6	0
Pdk1	OK	1.22e-06	4.71312	0.010363	Pdk1	2.36e-06
Ppip5k1	OK	3.64e-76	18.432	0.040734	Ppip5k1	1.42e-75
Cacnb2	OK	0.583635	-0.2112	-0.00049	Cacnb2	0.652851
Gm38105	FAIL	NA	NA	NA	Gm38105	1
Gm13268	OK	0.527754	-0.06963	-0.00018	Gm13268	0.646264
2900092N22Rik	OK	NA	NA	-6.48e-05	2900092N22Rik	NA
Gm10848	FAIL	NA	NA	NA	Gm10848	1
Gm37006	FAIL	NA	NA	NA	Gm37006	1
Gm37891	FAIL	NA	NA	NA	Gm37891	1
Ckmt1	OK	0.001096	3.06283	0.00671	Ckmt1	0.001889
Cpne1	OK	6.29e-124	23.6473	0.051995	Cpne1	3.11e-123
Catsper2	OK	0.056797	1.58224	0.003429	Catsper2	0.086591
Rtel1	OK	0.00303	2.74455	0.006007	Rtel1	0.0051
Madd	OK	2.64e-32	11.7744	0.025988	Madd	7.55e-32
Nsun6	OK	9.53e-14	7.35521	0.016207	Nsun6	2.15e-13
Pdia3	OK	0	113.305	0.250853	Pdia3	0
Gm36930	OK	0.024976	1.96038	0.004083	Gm36930	0.039393
Gm37274	OK	8.47e-21	9.27999	0.020437	Gm37274	2.12e-20
Ell3	OK	0.001329	3.00478	0.006583	Ell3	0.002282
Rbm12	OK	2.08e-61	16.4925	0.036438	Rbm12	7.41e-61
Arl5b	OK	2.78e-78	18.6938	0.041313	Arl5b	1.1e-77
Serinc4	OK	0.000126	3.66117	0.007858	Serinc4	0.000226
Gm38257	OK	1.51e-33	12.0137	0.026471	Gm38257	4.36e-33
Nfs1	OK	2.12e-206	30.6345	0.067776	Nfs1	1.44e-205
Malrd1	OK	0.373834	0.321717	0.000638	Malrd1	0.50818
Gm6587	FAIL	NA	NA	NA	Gm6587	1
Romo1	OK	1.31e-121	23.4208	0.051806	Romo1	6.41e-121
Serf2	OK	5.69e-167	27.5158	0.06087	Serf2	3.34e-166
Arfrp1	OK	8.8e-34	12.058	0.02664	Arfrp1	2.55e-33
Hypk	OK	5.42e-99	21.0853	0.046634	Hypk	2.39e-98
Mfap1b	OK	3.9e-10	6.14874	0.013552	Mfap1b	8.24e-10
Gm14017	OK	0.045941	1.68555	0.003623	Gm14017	0.070695
Nr1h3	OK	5.19e-49	14.6677	0.032417	Nr1h3	1.7e-48
Mfap1a	OK	5.91e-15	7.71791	0.017025	Mfap1a	1.36e-14
Plxdc2	OK	0	74.9119	0.165822	Plxdc2	0
Zgpat	OK	7.67e-45	14.0012	0.030935	Zgpat	2.44e-44
Rapgef4	OK	0.860801	-1.08393	-0.00242	Rapgef4	0.862703
Slc2a4rg-ps	OK	9.55e-34	12.0513	0.026572	Slc2a4rg-ps	2.77e-33
Wdr76	OK	7.61e-08	5.24989	0.011546	Wdr76	1.52e-07
Zbtb46	OK	0.297765	0.530838	0.001102	Zbtb46	0.411736
Nebl	OK	0.563756	-0.1605	-0.00038	Nebl	0.648193
Acp2	OK	5.34e-126	23.8478	0.052725	Acp2	2.66e-125
A930004D18Rik	OK	0.662073	-0.41813	-0.00098	A930004D18Rik	0.692116
Skida1	OK	9.2e-06	4.28337	0.009413	Skida1	1.73e-05
1810059C17Rik	OK	0.576157	-0.19207	-0.00045	1810059C17Rik	0.649828
Ddb2	OK	0.002118	2.86005	0.00626	Ddb2	0.0036
Map3k20	OK	5.34e-27	10.6955	0.0236	Map3k20	1.45e-26
Mllt10	OK	0	46.6408	0.103213	Mllt10	0
Gm13351	OK	0.616949	-0.29748	-0.00068	Gm13351	0.66659
Cdca7	OK	0.566187	-0.16667	-0.00042	Cdca7	0.648296
Dnajc1	OK	0	49.7487	0.110094	Dnajc1	0
Gm13349	OK	1.2e-31	11.6464	0.025612	Gm13349	3.39e-31
Commd3	OK	2.85e-161	27.0353	0.059811	Commd3	1.64e-160
Tpd52l2	OK	2.39e-65	17.0317	0.037655	Tpd52l2	8.75e-65
Sp3	OK	1.73e-305	37.3417	0.082617	Sp3	1.53e-304
Rbm39	OK	0	111.763	0.247438	Rbm39	0
Sp3os	OK	1.52e-05	4.17096	0.009174	Sp3os	2.83e-05
Phf20	OK	5.08e-172	27.9346	0.061786	Phf20	3.04e-171
Scand1	OK	3.72e-156	26.5966	0.058839	Scand1	2.1e-155
Pacsin3	OK	0.003382	2.70828	0.005935	Pacsin3	0.005678
Bmi1	OK	1.03e-55	15.6801	0.034652	Bmi1	3.55e-55
Dnajc5	OK	0	38.5262	0.085247	Dnajc5	0
Ola1	OK	6.23e-16	7.99987	0.017655	Ola1	1.46e-15
Cnbd2	OK	0.002429	2.81625	0.006166	Cnbd2	0.004115
Gm14251	OK	0.576314	-0.19247	-0.00044	Gm14251	0.649828
Gm13665	OK	0.550004	-0.12567	-0.00031	Gm13665	0.646326
Gm14253	OK	0.292214	0.546928	0.001127	Gm14253	0.404777
Pip4k2a	OK	4.15e-05	3.93568	0.008635	Pip4k2a	7.64e-05
Norad	OK	0	76.3748	0.16906	Norad	0
4930426L09Rik	OK	0.525287	-0.06343	-0.00016	4930426L09Rik	0.646264
Cir1	OK	1.49e-23	9.93329	0.021933	Cir1	3.87e-23
Sptan1	OK	0	134.085	0.296863	Sptan1	0
Arfgap2	OK	3.29e-308	37.5089	0.08299	Arfgap2	2.93e-307
Scrn3	OK	2e-17	8.41316	0.018566	Scrn3	4.78e-17
Armc3	OK	0.545366	-0.11396	-0.00028	Armc3	0.646264
Uckl1	OK	1.73e-17	8.43009	0.018599	Uckl1	4.14e-17
Uckl1os	OK	0.607444	-0.27266	-0.00063	Uckl1os	0.662177
Msrb2	OK	9.16e-21	9.27168	0.02047	Msrb2	2.29e-20
Dync2i2	OK	1.03e-13	7.34518	0.016194	Dync2i2	2.32e-13
Golm2	OK	1.5e-195	29.8089	0.065933	Golm2	9.77e-195
Otud1	OK	4.34e-47	14.3643	0.031727	Otud1	1.4e-46
1110051M20Rik	OK	0.004283	2.62892	0.00576	1110051M20Rik	0.007136
Set	OK	3.35e-181	28.6804	0.063451	Set	2.07e-180
Zfp512b	OK	4.94e-40	13.191	0.029135	Zfp512b	1.52e-39
Lrp4	OK	1.44e-11	6.65265	0.014646	Lrp4	3.13e-11
Pkn3	OK	0.634277	-0.3432	-0.00078	Pkn3	0.675409
Prpf6	OK	4.26e-78	18.671	0.041279	Prpf6	1.69e-77
Zdhhc12	OK	1.83e-76	18.4691	0.040828	Zdhhc12	7.17e-76
Samd10	OK	0.000389	3.36083	0.007375	Samd10	0.000685
Gpr155	OK	1.31e-14	7.61559	0.016786	Gpr155	3.01e-14
Sox18	OK	0.00191	2.89271	0.006122	Sox18	0.003254
D230022J07Rik	OK	0.507473	-0.01873	-9.84e-05	D230022J07Rik	0.646264
Ctdspl2	OK	5.02e-114	22.6645	0.05011	Ctdspl2	2.36e-113
Eif3j1	OK	7.52e-42	13.5029	0.029837	Eif3j1	2.35e-41
Zer1	OK	3.49e-53	15.306	0.033814	Zer1	1.17e-52
Tcea2	OK	0.167042	0.965919	0.00207	Tcea2	0.24058
Spg11	OK	3.39e-10	6.17096	0.013592	Spg11	7.17e-10
Wipf1	OK	1.3e-19	8.98478	0.019817	Wipf1	3.19e-19
Tbc1d13	OK	8.55e-109	22.1277	0.048934	Tbc1d13	3.94e-108
Endog	OK	1.42e-134	24.6604	0.054545	Endog	7.34e-134
Chrna1os	OK	2.62e-05	4.04428	0.00889	Chrna1os	4.87e-05
Epb41l1	OK	2.91e-47	14.3919	0.031798	Epb41l1	9.41e-47
Chn1os3	OK	3.26e-09	5.80271	0.012716	Chn1os3	6.75e-09
B2m	OK	0	116.918	0.258852	B2m	0
Trim69	OK	0.551411	-0.12923	-0.0003	Trim69	0.646326
Aar2	OK	2.73e-40	13.2357	0.029237	Aar2	8.41e-40
Gm14168	OK	0.565877	-0.16589	-0.00038	Gm14168	0.648296
Rps12-ps10	OK	0.63918	-0.35627	-0.0008	Rps12-ps10	0.677751
Sord	OK	0	60.0186	0.132847	Sord	0
Rgs19	OK	1.37e-14	7.60967	0.016624	Rgs19	3.15e-14
Spout1	OK	8.01e-06	4.31431	0.00949	Spout1	1.51e-05
Etl4	OK	1.42e-37	12.757	0.028164	Etl4	4.29e-37
Shf	OK	2.96e-24	10.0932	0.022272	Shf	7.76e-24
Kyat1	OK	1.2e-61	16.5258	0.036524	Kyat1	4.27e-61
1700084E18Rik	OK	0.116538	1.19247	0.002562	1700084E18Rik	0.171583
Lrrc8a	OK	2.39e-199	30.1004	0.066576	Lrrc8a	1.58e-198
Gm28035	OK	0.038791	1.7649	0.003673	Gm28035	0.060173
Dlgap4	OK	6.87e-33	11.8875	0.026257	Dlgap4	1.98e-32
4930405A21Rik	OK	0.050929	1.63591	0.003527	4930405A21Rik	0.078024
Myl9	OK	0.018138	2.09382	0.004517	Myl9	0.028984
Slc28a2	OK	0.509498	-0.02381	-9.11e-05	Slc28a2	0.646264
Bambi-ps1	OK	0.535129	-0.08817	-0.00022	Bambi-ps1	0.646264
Tgif2	OK	2.26e-07	5.04533	0.01069	Tgif2	4.48e-07
5430405H02Rik	OK	1.01e-21	9.50397	0.020957	5430405H02Rik	2.56e-21
Slc28a2b	OK	NA	NA	-5.63e-05	Slc28a2b	NA
4930518I15Rik	OK	0.000617	3.23083	0.00705	4930518I15Rik	0.001076
Rab5if	OK	1.23e-261	34.5343	0.076416	Rab5if	9.74e-261
Ckap5	OK	4.14e-36	12.4918	0.027591	Ckap5	1.23e-35
Sla2	OK	0.092472	1.32568	0.002805	Sla2	0.137777
Chn1	OK	2.57e-05	4.04928	0.008898	Chn1	4.77e-05
Bloc1s6os	OK	0.80129	-0.84624	-0.00189	Bloc1s6os	0.806545
Gm13771	OK	0.56041	-0.15201	-0.00036	Gm13771	0.647684
Bloc1s6	OK	1.19e-26	10.6207	0.023455	Bloc1s6	3.21e-26
Zfp408	OK	6.29e-16	7.9986	0.017618	Zfp408	1.47e-15
Sqor	OK	6.43e-113	22.5519	0.04988	Sqor	3.01e-112
Phyhd1	OK	0	42.8281	0.094668	Phyhd1	0
Ndrg3	OK	5.99e-107	21.9352	0.048508	Ndrg3	2.73e-106
Dolk	OK	5.94e-122	23.4545	0.051859	Dolk	2.91e-121
Gm14276	OK	0.691696	-0.50066	-0.00113	Gm14276	0.713924
Arhgap21	OK	2.24e-71	17.8255	0.039391	Arhgap21	8.51e-71
Gm13375	OK	0.570149	-0.17675	-0.0004	Gm13375	0.648933
Enkur	OK	1.66e-08	5.52329	0.011988	Enkur	3.38e-08
Dsn1	OK	0.004523	2.61031	0.005702	Dsn1	0.007525
Pcmtd2	OK	1.07e-280	35.7814	0.079168	Pcmtd2	8.95e-280
Soga1	OK	0.029717	1.88497	0.00401	Soga1	0.046561
Polr3k	OK	7.72e-09	5.65657	0.012465	Polr3k	1.58e-08
Gm5466	OK	0.007612	2.427	0.005063	Gm5466	0.012472
Thnsl1	OK	0.000523	3.27806	0.007186	Thnsl1	0.000916
Gm13378	OK	0.599294	-0.25152	-0.00058	Gm13378	0.659661
Arhgap1	OK	4.17e-57	15.8828	0.035104	Arhgap1	1.44e-56
Nup188	OK	0.030481	1.87377	0.004086	Nup188	0.047711
Gm13341	OK	8.99e-08	5.21908	0.011442	Gm13341	1.8e-07
Gm13340	OK	0.000657	3.21282	0.007035	Gm13340	0.001145
Gm13339	OK	0.05856	1.56697	0.003386	Gm13339	0.08914
Gad2	OK	NA	NA	-2.3e-05	Gad2	NA
Apbb1ip	OK	0.463837	0.090772	0.000139	Apbb1ip	0.620201
Atg13	OK	2.43e-32	11.7816	0.026019	Atg13	6.94e-32
Harbi1	OK	1.7e-20	9.20579	0.020312	Harbi1	4.23e-20
Samhd1	OK	1.05e-27	10.8455	0.023942	Samhd1	2.85e-27
Pdss1	OK	1.27e-15	7.91122	0.017454	Pdss1	2.97e-15
Sh3glb2	OK	8.93e-30	11.2729	0.024897	Sh3glb2	2.49e-29
Rbl1	OK	0.000856	3.1361	0.006868	Rbl1	0.001482
Atf2	OK	3.87e-196	29.8542	0.066042	Atf2	2.54e-195
Atp5g3	OK	4.6e-262	34.5626	0.076473	Atp5g3	3.67e-261
Miga2	OK	8.35e-104	21.6034	0.047755	Miga2	3.76e-103
Rpn2	OK	0	71.5021	0.158272	Rpn2	0
Dolpp1	OK	6.16e-32	11.7029	0.025837	Dolpp1	1.75e-31
Manbal	OK	4.29e-15	7.75884	0.017118	Manbal	9.91e-15
Lnpk	OK	2.51e-65	17.0289	0.037623	Lnpk	9.18e-65
Mrpl23-ps1	OK	0.000677	3.20413	0.00703	Mrpl23-ps1	0.001179
Crat	OK	6.32e-223	31.8513	0.070467	Crat	4.54e-222
Ambra1	OK	3.37e-62	16.6021	0.036691	Ambra1	1.21e-61
Hoxd11	OK	0.56916	-0.17424	-0.00041	Hoxd11	0.64861
Hoxd10	OK	0.246085	0.686861	0.001453	Hoxd10	0.345807
Gm14396	OK	0.522726	-0.057	-0.00016	Gm14396	0.646264
Gm28793	OK	0.54449	-0.11175	-0.00027	Gm28793	0.646264
Hoxd9	OK	1.58e-19	8.9632	0.01978	Hoxd9	3.88e-19
Hoxd3os1	OK	8.5e-05	3.75988	0.008261	Hoxd3os1	0.000154
Hoxd8	OK	9.8e-33	11.8578	0.026188	Hoxd8	2.81e-32
Hoxd3	OK	0.673541	-0.44971	-0.00101	Hoxd3	0.70016
Src	OK	2.11e-28	10.9909	0.024264	Src	5.8e-28
Gm14279	OK	0.037363	1.78214	0.003704	Gm14279	0.058038
Gm14286	OK	0.715829	-0.57049	-0.00128	Gm14286	0.732664
Hoxd4	OK	8.14e-18	8.5177	0.018773	Hoxd4	1.96e-17
Blcap	OK	1.86e-31	11.6087	0.02564	Blcap	5.26e-31
Mtx2	OK	4.71e-46	14.1981	0.031382	Mtx2	1.51e-45
Ptpa	OK	0	41.9104	0.092744	Ptpa	0
Nnat	OK	0.338018	0.417878	0.000829	Nnat	0.463195
Gm14425	OK	0.005771	2.52586	0.005358	Gm14425	0.009531
Mdk	OK	7.09e-300	36.9942	0.081864	Mdk	6.19e-299
Sema6d	OK	0.661765	-0.41728	-0.00095	Sema6d	0.691901
Gm13652	OK	0.646569	-0.37607	-0.00085	Gm13652	0.682304
Ier5l	OK	1.21e-74	18.2414	0.040322	Ier5l	4.68e-74
Cstad	OK	0.565522	-0.16498	-0.00038	Cstad	0.648193
2600014E21Rik	OK	0.087512	1.35624	0.002638	2600014E21Rik	0.130762
Gm14488	OK	0.124355	1.15349	0.002485	Gm14488	0.182435
Rps6-ps4	OK	0.040241	1.7479	0.003801	Rps6-ps4	0.062304
Gm13655	OK	0.573506	-0.18531	-0.00043	Gm13655	0.649531
Ctnnbl1	OK	7.92e-07	4.80028	0.010567	Ctnnbl1	1.54e-06
Vstm2l	OK	NA	NA	-5.02e-05	Vstm2l	NA
Slc24a5	OK	0.000234	3.49797	0.007676	Slc24a5	0.000418
Tti1	OK	3.44e-18	8.61703	0.019004	Tti1	8.32e-18
Hnrnpa3	OK	0	42.66	0.094411	Hnrnpa3	0
Nfe2l2	OK	0	51.7371	0.114504	Nfe2l2	0
E030042O20Rik	OK	0.194403	0.861785	0.001786	E030042O20Rik	0.277421
Gm13657	OK	0.613191	-0.28765	-0.00066	Gm13657	0.66464
1700001O22Rik	OK	0.002131	2.85802	0.006178	1700001O22Rik	0.003621
Rprd1b	OK	9.1e-79	18.7533	0.041459	Rprd1b	3.62e-78
Ntmt1	OK	2.97e-26	10.5354	0.023265	Ntmt1	7.95e-26
Tgm2	OK	0	84.128	0.18624	Tgm2	0
Gm20412	OK	0.000325	3.40987	0.007274	Gm20412	0.000576
Asb6	OK	1.62e-17	8.43745	0.018608	Asb6	3.89e-17
Agps	OK	7.08e-258	34.2828	0.07584	Agps	5.56e-257
Ttc30b	OK	0.041166	1.73731	0.003784	Ttc30b	0.063669
Ptges	OK	1.94e-05	4.11458	0.008966	Ptges	3.61e-05
Ttc30a2	OK	0.717329	-0.57493	-0.00129	Ttc30a2	0.733788
Ttc30a1	OK	1.11e-07	5.18074	0.011398	Ttc30a1	2.21e-07
D630003M21Rik	OK	4.43e-09	5.75137	0.0126	D630003M21Rik	9.13e-09
Tor1b	OK	0	45.5658	0.100822	Tor1b	0
Pde11a	OK	5.42e-06	4.39976	0.009649	Pde11a	1.03e-05
Tor1a	OK	1.57e-56	15.7996	0.034921	Tor1a	5.41e-56
Rbm45	OK	1.28e-12	6.99951	0.01543	Rbm45	2.85e-12
BC005624	OK	1.76e-49	14.7411	0.032582	BC005624	5.76e-49
Dgkz	OK	4.74e-219	31.5701	0.069836	Dgkz	3.35e-218
Abi1	OK	7.39e-109	22.1343	0.048947	Abi1	3.4e-108
Myef2	OK	2.39e-17	8.39199	0.018513	Myef2	5.72e-17
Gm9821	OK	NA	NA	-3.98e-05	Gm9821	NA
Gm13357	OK	0.568996	-0.17382	-0.00041	Gm13357	0.64861
Lbp	OK	1.96e-12	6.94027	0.015207	Lbp	4.33e-12
Creb3l1	OK	2.66e-07	5.01442	0.01087	Creb3l1	5.25e-07
Snhg17	OK	1.11e-94	20.6103	0.045558	Snhg17	4.77e-94
Osbpl6	OK	0	58.7542	0.130044	Osbpl6	0
Prkra	OK	0.000258	3.47249	0.007628	Prkra	0.000458
Fkbp7	OK	0.674213	-0.45158	-0.00105	Fkbp7	0.700645
Plekha3	OK	2.49e-30	11.3846	0.02514	Plekha3	6.99e-30
Usp20	OK	1.55e-117	23.0177	0.050887	Usp20	7.42e-117
Slc12a1	OK	2.06e-205	30.5603	0.0676	Slc12a1	1.39e-204
Dut	OK	2.7e-14	7.52202	0.016594	Dut	6.15e-14
Fbn1	OK	0.585187	-0.21518	-0.0005	Fbn1	0.653227
Cep152	OK	0.00037	3.37426	0.007379	Cep152	0.000654
Fam83d	OK	1.36e-09	5.94748	0.012295	Fam83d	2.84e-09
Shc4	OK	0.173759	0.939414	0.001991	Shc4	0.249466
Eid1	OK	5.43e-118	23.0632	0.051012	Eid1	2.61e-117
Acbd5	OK	0	39.1713	0.08668	Acbd5	0
Phf21a	OK	8.95e-82	19.1179	0.042257	Phf21a	3.62e-81
Gm13786	OK	0.743701	-0.6548	-0.00148	Gm13786	0.755283
Mastl	OK	0.087227	1.35803	0.002923	Mastl	0.130346
Gm13785	OK	0.708094	-0.54783	-0.00124	Gm13785	0.726642
Secisbp2l	OK	0	41.9747	0.092879	Secisbp2l	0
Yme1l1	OK	2.97e-295	36.7056	0.081218	Yme1l1	2.57e-294
Gm13423	OK	0.701948	-0.53001	-0.0012	Gm13423	0.721859
Dhx35	OK	2.51e-15	7.82663	0.017248	Dhx35	5.82e-15
Gm38309	OK	0.600061	-0.2535	-0.00058	Gm38309	0.659974
Mafb	OK	3.34e-151	26.1649	0.057857	Mafb	1.85e-150
Gm14221	OK	0.527083	-0.06794	-0.00017	Gm14221	0.646264
Spopl	OK	2.15e-194	29.7194	0.065733	Spopl	1.4e-193
Top1	OK	0	70.5079	0.156078	Top1	0
Gm13331	OK	0.642115	-0.36412	-0.00082	Gm13331	0.679501
Cops2	OK	6.52e-55	15.5627	0.034401	Cops2	2.22e-54
Hnmt	OK	0.065041	1.51378	0.003291	Hnmt	0.098498
Il36g	FAIL	NA	NA	NA	Il36g	1
Il36rn	OK	NA	NA	-6.42e-05	Il36rn	NA
Galk2	OK	1.25e-87	19.8089	0.043804	Galk2	5.19e-87
Plcg1	OK	9.04e-107	21.9165	0.048446	Plcg1	4.12e-106
Zhx3	OK	2.21e-117	23.0023	0.050865	Zhx3	1.06e-116
Gm16751	OK	0.031965	1.85267	0.00402	Gm16751	0.049972
Large2	OK	1.5e-32	11.822	0.026086	Large2	4.3e-32
Il1rn	OK	2.47e-20	9.16541	0.019561	Il1rn	6.14e-20
Dtwd1	OK	0.001839	2.90451	0.006369	Dtwd1	0.003136
Pex16	OK	6.63e-96	20.7462	0.045879	Pex16	2.88e-95
1700029I15Rik	OK	0.056693	1.58315	0.003411	1700029I15Rik	0.086453
Lpin3	OK	7.08e-06	4.3413	0.009538	Lpin3	1.34e-05
Psd4	OK	0.673827	-0.45051	-0.00102	Psd4	0.700387
Mapk8ip1	OK	4.31e-95	20.656	0.045669	Mapk8ip1	1.86e-94
Chd6	OK	0	46.3236	0.102502	Chd6	0
Gm45447	OK	0.685917	-0.48431	-0.0011	Gm45447	0.709517
Atp8b4	OK	0.009871	2.33121	0.004888	Atp8b4	0.016076
Pax8	OK	0	75.2773	0.166628	Pax8	0
Gm13415	OK	0.62511	-0.31893	-0.00075	Gm13415	0.671003
Fnbp1	OK	2.28e-46	14.2488	0.031477	Fnbp1	7.32e-46
Slc27a2	OK	0	184.785	0.409142	Slc27a2	0
D330023K18Rik	OK	1.9e-09	5.89298	0.012986	D330023K18Rik	3.95e-09
Cry2	OK	1.57e-97	20.9253	0.046248	Cry2	6.88e-97
D930015M05Rik	OK	0.342236	0.406367	0.000825	D930015M05Rik	0.468441
Slc35c1	OK	1.82e-05	4.1295	0.009061	Slc35c1	3.39e-05
Hdc	OK	0.205125	0.823453	0.001745	Hdc	0.291459
Chst1	OK	3.07e-56	15.7572	0.034649	Chst1	1.06e-55
Gpr107	OK	0	39.8447	0.088154	Gpr107	0
Prdm11	OK	0.496753	0.008139	-4.02e-05	Prdm11	0.646264
Ncs1	OK	5.99e-05	3.84664	0.008437	Ncs1	0.00011
4631405J19Rik	OK	NA	NA	-6.37e-05	4631405J19Rik	NA
Ptprt	OK	0.65399	-0.39612	-0.0009	Ptprt	0.687328
Trp53i11	OK	0.677568	-0.46091	-0.00105	Trp53i11	0.703289
Srsf6	OK	0	54.6572	0.120975	Srsf6	0
Hmcn2	OK	6.09e-05	3.84249	0.008436	Hmcn2	0.000111
Tspan18	OK	5.09e-05	3.88648	0.008521	Tspan18	9.32e-05
Ass1	OK	0	101.963	0.225714	Ass1	0
Ttn	OK	1.32e-22	9.71382	0.021402	Ttn	3.37e-22
Gabpb1	OK	0.000183	3.56376	0.007826	Gabpb1	0.000327
Gm27003	OK	0.35822	0.363221	0.000741	Gm27003	0.48868
Sgk2	OK	0	53.0424	0.117395	Sgk2	0
Ift52	OK	1.07e-29	11.2569	0.024864	Ift52	2.98e-29
Fubp3	OK	6.08e-25	10.2474	0.022626	Fubp3	1.61e-24
Mybl2	OK	0.794373	-0.82169	-0.00184	Mybl2	0.800175
Ccdc141	OK	0	90.2622	0.199804	Ccdc141	0
Tox2	OK	NA	NA	-4.97e-05	Tox2	NA
Exosc2	OK	0.00044	3.3264	0.007301	Exosc2	0.000774
Jph2	OK	0.724597	-0.59655	-0.00134	Jph2	0.739451
[truncated: 22,971 more rows]

## Sheet: Trace-gene-trajectory 1-Top100
	x
1	Clk1
2	Spp2
3	Btg2
4	Lrp2
5	Slc27a2
6	Slc5a12
7	Hspa5
8	Snhg11
9	Cldn2
10	Txnip
11	Ccn1
12	Slc2a2
13	Dhcr24
14	Cyp4a14
15	Jun
16	Ptprf
17	Fut9
18	Slc7a13
19	Atp2a2
20	Spp1
21	Slc4a4
22	Tmem176b
23	Tmem176a
24	Slc6a6
25	Kap
26	Slc13a1
27	Mrpl53
28	Cyp2a4
29	Napsa
30	Igf1r
31	Zfp36
32	Apoe
33	Slc5a2
34	Ftl1
35	Gm45792
36	Timp3
37	Slc5a8
38	Mfsd4b5
39	Rdh16f2
40	Psap
41	Cd63
42	Junb
43	Rbpms
44	Ctsb
45	Fxyd2
46	Sptbn1
47	Slc5a10
48	Havcr1
49	Gpx3
50	Rnasek
51	Slc6a18
52	Slc6a19
53	Klf6
54	Slc34a1
55	Ctsl
56	Amn
57	Fos
58	Zfp36l1
59	Apob
60	Atp5g2
61	Zbtb20
62	Nfkbiz
63	Kcnj15
64	Abca3
65	Neu1
66	Dusp1
67	Rn18s-rs5
68	Mep1a
69	Tomm6
70	Iigp1
71	Egr1
72	Lipa
73	Slc22a6
74	Fth1
75	Chka
76	Malat1
77	Neat1
78	mt-Rnr1
79	mt-Rnr2
80	mt-Nd1
81	mt-Nd2
82	mt-Co1
83	mt-Co2
84	mt-Atp8
85	mt-Atp6
86	mt-Co3
87	mt-Nd4
88	mt-Nd5
89	mt-Cytb
90	2025-03-02
91	Atp5f1
92	H2afz
93	H2afj
94	Gm19950
95	H2afv
96	Skp1a
97	Ndufb1-ps
98	Hist1h2bc
99	Atp5o
100	Gm42418

## Sheet: Trace-gene-trajectory 2
	status	p_value	morans_test_statistic	morans_I	gene_short_name	q_value
Pcmtd1	OK	6.96e-110	22.2406	0.072208	Pcmtd1	6.9e-109
Gm38372	OK	0.001494	2.96887	0.009479	Gm38372	0.003838
Gm26901	OK	0.138762	1.0859	0.00338	Gm26901	0.252546
Exo1	OK	0.614185	-0.29024	-0.00099	Exo1	0.720864
Uxs1	OK	4.53e-05	3.91448	0.0126	Uxs1	0.000133
Dsel	OK	0.131347	1.12005	0.00349	Dsel	0.240838
Gmppa	OK	0.014281	2.18949	0.006989	Gmppa	0.032103
Rbm8a2	OK	0.573535	-0.18538	-0.00072	Rbm8a2	0.711331
Rrs1	OK	0.001063	3.07205	0.00986	Rrs1	0.00278
Tsn	OK	2.29e-152	26.2669	0.085303	Tsn	2.65e-151
Nifk	OK	1.36e-16	8.18546	0.026483	Nifk	6.09e-16
Adhfe1	OK	1.25e-50	14.9184	0.048393	Adhfe1	8.67e-50
2610203C22Rik	OK	0.297517	0.531556	0.001589	2610203C22Rik	0.480625
Cep170	OK	0.028472	1.90374	0.006055	Cep170	0.060835
3110062G12Rik	OK	0.581667	-0.20616	-0.00073	3110062G12Rik	0.711721
Gm38104	OK	0.555419	-0.13936	-0.00057	Gm38104	0.711331
Mybl1	OK	0.210815	0.803595	0.00246	Mybl1	0.361164
Vcpip1	OK	0.001125	3.05511	0.009807	Vcpip1	0.002935
Tpp2	OK	9.49e-05	3.73227	0.012008	Tpp2	0.000273
1700034P13Rik	OK	0.003376	2.70886	0.00865	1700034P13Rik	0.008324
Sdccag8	OK	1.79e-18	8.69144	0.028136	Sdccag8	8.36e-18
Gm37246	OK	0.657508	-0.40567	-0.00141	Gm37246	0.739413
Gm37490	OK	0.114767	1.20156	0.00375	Gm37490	0.213928
Gm37519	OK	0.090606	1.33703	0.004181	Gm37519	0.173806
Gm8251	OK	0.00523	2.56025	0.008143	Gm8251	0.01256
Niban1	OK	0.548992	-0.12311	-0.00053	Niban1	0.711331
2810414N06Rik	OK	0.845453	-1.01712	-0.0034	2810414N06Rik	0.866126
Akt3	OK	0.002202	2.84767	0.009042	Akt3	0.005555
Gm37960	OK	0.587284	-0.22056	-0.00077	Gm37960	0.713029
Gm37106	OK	0.521468	-0.05384	-0.00025	Gm37106	0.711331
Gm37598	OK	0.554737	-0.13764	-0.00049	Gm37598	0.711331
Gm38146	OK	0.859996	-1.0803	-0.00016	Gm38146	0.877028
Gm37706	OK	0.31729	0.47529	0.001332	Gm37706	0.506462
Gm37463	OK	0.520243	-0.05076	-0.00025	Gm37463	0.711331
Zbtb18	OK	0.051842	1.62725	0.005162	Zbtb18	0.105393
Gm29856	OK	0.254716	0.659723	0.001972	Gm29856	0.423989
Tex30	OK	0.016437	2.13361	0.006803	Tex30	0.036562
2310043L19Rik	OK	7.58e-05	3.78848	0.011444	2310043L19Rik	0.000219
Edem3	OK	2.15e-11	6.59305	0.021311	Edem3	8.44e-11
1700016C15Rik	OK	2.21e-178	28.4534	0.092416	1700016C15Rik	2.77e-177
1700025G04Rik	OK	0.48709	0.032367	-2.66e-05	1700025G04Rik	0.711331
Adss	OK	3.82e-127	23.9579	0.077793	Adss	4.08e-126
Gm16585	OK	3.01e-05	4.01227	0.01265	Gm16585	8.97e-05
Tsen15	OK	0.003191	2.72745	0.008738	Tsen15	0.007897
Epha4	OK	0.06317	1.5287	0.004822	Epha4	0.126035
Colgalt2	OK	0.030183	1.87812	0.005698	Colgalt2	0.064236
Poglut2	OK	0.500989	-0.00248	-0.00014	Poglut2	0.711331
Catspere2	OK	1.29e-50	14.9165	0.048251	Catspere2	8.92e-50
Bivm	OK	0.018719	2.08095	0.006633	Bivm	0.041264
Sgpp2	OK	0.003626	2.68509	0.008575	Sgpp2	0.00891
Gm37884	FAIL	NA	NA	NA	Gm37884	1
Desi2	OK	7.9e-91	20.1764	0.065479	Desi2	7.07e-90
B230369F24Rik	OK	0.004923	2.58116	0.008245	B230369F24Rik	0.011877
Cox20	OK	4.17e-231	32.4367	0.105372	Cox20	5.97e-230
Ercc5	OK	0.085583	1.36847	0.004321	Ercc5	0.165268
Farsb	OK	1.53e-20	9.21665	0.029839	Farsb	7.45e-20
4833412K13Rik	OK	0.057474	1.57634	0.004977	4833412K13Rik	0.115698
BC035947	OK	3e-250	33.7671	0.109346	BC035947	4.47e-249
Rgl1	OK	1.39e-228	32.2572	0.104787	Rgl1	1.98e-227
Gm7278	OK	0.039782	1.75322	0.005372	Gm7278	0.082659
Gm28792	OK	0.755301	-0.69127	-0.0023	Gm28792	0.800648
Mogat1	OK	2.01e-130	24.2705	0.078561	Mogat1	2.17e-129
Arpc5	OK	1.16e-191	29.5074	0.095842	Arpc5	1.5e-190
Gulp1	OK	0.698215	-0.51927	-0.00175	Gulp1	0.763296
Gm37626	FAIL	NA	NA	NA	Gm37626	1
Hnrnpu	OK	9.17e-09	5.62694	0.018173	Hnrnpu	3.29e-08
Gm38300	OK	0.697951	-0.51852	-0.00174	Gm38300	0.763138
Efcab2	OK	0.000488	3.29718	0.010588	Efcab2	0.001322
Acsl3	OK	0.000443	3.32452	0.010678	Acsl3	0.001205
Ncf2	OK	0.08391	1.37925	0.004191	Ncf2	0.162312
Kif26b	OK	0.710327	-0.55434	-0.00186	Kif26b	0.769301
Sgk3	OK	2.47e-75	18.3281	0.059477	Sgk3	2.03e-74
Utp14b	OK	0.00966	2.33928	0.00747	Utp14b	0.022333
Smyd3	OK	0	51.4741	0.167225	Smyd3	0
Ap1s3	OK	0.000384	3.36404	0.010794	Ap1s3	0.001052
Tfb2m	OK	3.71e-19	8.86843	0.028707	Tfb2m	1.76e-18
Cnst	OK	0.221933	0.76568	0.00236	Cnst	0.37731
Col3a1	OK	0.637313	-0.35129	-0.00119	Col3a1	0.730702
Mcmdc2	OK	0.124053	1.15496	0.003604	Mcmdc2	0.229178
Snhg6	OK	1.36e-07	5.14223	0.016588	Snhg6	4.63e-07
Tcf24	OK	3.7e-06	4.48213	0.014437	Tcf24	1.17e-05
E330040D14Rik	OK	0.689025	-0.49309	-0.00166	E330040D14Rik	0.758026
Sccpdh	OK	0.006031	2.51031	0.00803	Sccpdh	0.014354
Smg7	OK	9.52e-44	13.821	0.044821	Smg7	6.19e-43
Gm28791	OK	0.029088	1.89437	0.006024	Gm28791	0.062046
Col5a2	OK	0.682998	-0.4761	-0.00165	Col5a2	0.753742
Gm38211	OK	0.527356	-0.06863	-0.00028	Gm38211	0.711331
Wdfy1	OK	5.57e-27	10.6917	0.034643	Wdfy1	2.99e-26
Ppp1r42	OK	0.148685	1.04209	0.003224	Ppp1r42	0.267693
Mrpl44	OK	6.2e-49	14.6556	0.047528	Mrpl44	4.23e-48
Serpine2	OK	4.48e-13	7.14552	0.023037	Serpine2	1.84e-12
Nmnat2	OK	0.360315	0.357617	-0.00012	Nmnat2	0.560703
Fam124b	FAIL	NA	NA	NA	Fam124b	1
Ahctf1	OK	0.050395	1.64104	0.005208	Ahctf1	0.102672
Cops5	OK	6.76e-10	6.06119	0.019582	Cops5	2.53e-09
Lamc2	OK	0.19117	0.873591	0.002629	Lamc2	0.332101
Cul3	OK	9.47e-169	27.664	0.089847	Cul3	1.15e-167
Gm37902	OK	0.411883	0.222704	0.00059	Gm37902	0.626669
Gm37262	OK	0.7319	-0.61857	-0.00211	Gm37262	0.784382
Lamc1	OK	2.24e-05	4.08131	0.013134	Lamc1	6.73e-05
Gm38009	OK	2.85e-05	4.02478	0.01279	Gm38009	8.51e-05
Gm8818	OK	0.295832	0.536426	-0.00011	Gm8818	0.478691
E330020D12Rik	OK	0.517389	-0.0436	-0.00023	E330020D12Rik	0.711331
Dnah7b	OK	2.91e-192	29.5541	0.095977	Dnah7b	3.78e-191
Dhx9	OK	0.00241	2.81877	0.009039	Dhx9	0.006051
Npl	OK	0	56.8844	0.184889	Npl	0
Gm6652	OK	0.329666	0.440837	0.001274	Gm6652	0.523005
Dnah7c	OK	3.53e-23	9.8469	0.03183	Dnah7c	1.79e-22
Slc39a10	OK	9.29e-06	4.28119	0.013793	Slc39a10	2.87e-05
Gm28151	OK	0.004017	2.65063	0.008398	Gm28151	0.009806
Cspp1	OK	9.51e-130	24.2065	0.078602	Cspp1	1.03e-128
4933411E06Rik	OK	0.536903	-0.09264	-0.00036	4933411E06Rik	0.711331
Rgs16	OK	0.700569	-0.52604	-0.00177	Rgs16	0.764567
Gm29325	OK	0.003943	2.65691	0.008174	Gm29325	0.009638
Cavin2	OK	0.011278	2.28087	0.007283	Cavin2	0.025832
Rnasel	OK	0.690726	-0.49791	-0.00167	Rnasel	0.758968
Arfgef1	OK	1.52e-14	7.59666	0.024579	Arfgef1	6.49e-14
Gm37569	OK	0.170306	0.952959	0.002942	Gm37569	0.300869
Dock10	OK	0.593896	-0.23758	-0.00089	Dock10	0.714497
Gm37645	FAIL	NA	NA	NA	Gm37645	1
Gm38062	OK	0.522871	-0.05736	-0.00026	Gm38062	0.711331
A630081D01Rik	OK	0.554583	-0.13725	-0.00048	A630081D01Rik	0.711331
Teddm2	OK	0.840849	-0.99795	-0.00334	Teddm2	0.862438
Nabp1	OK	3.61e-19	8.87135	0.028725	Nabp1	1.71e-18
Gm17767	OK	0.552347	-0.13159	-0.00056	Gm17767	0.711331
Glul	OK	0	41.5905	0.135145	Glul	0
Irs1	OK	0.364984	0.345168	0.000991	Irs1	0.566865
A830008E24Rik	OK	0.041001	1.73918	0.005412	A830008E24Rik	0.084961
Prex2	OK	3.32e-06	4.50503	0.014494	Prex2	1.05e-05
Rhbdd1	OK	2.37e-07	5.03641	0.016235	Rhbdd1	8e-07
Gm19552	OK	0.26144	0.638914	0.00181	Gm19552	0.432877
Gm28940	OK	0.524926	-0.06252	-0.00027	Gm28940	0.711331
Col4a4	OK	1.84e-94	20.5859	0.066826	Col4a4	1.68e-93
Col4a3	OK	0	46.9106	0.152446	Col4a3	0
Cacna1e	OK	0.552356	-0.13162	-0.00049	Cacna1e	0.711331
C430014B12Rik	OK	0.004358	2.62296	0.008377	C430014B12Rik	0.010591
Gm9530	OK	0.714327	-0.56607	-0.00195	Gm9530	0.77174
Ier5	OK	1.7e-10	6.27944	0.020286	Ier5	6.49e-10
Mr1	OK	0.279839	0.583321	0.001748	Mr1	0.457964
Stx6	OK	0.000201	3.53889	0.011376	Stx6	0.000564
Gm8850	OK	0.251822	0.668767	0.001908	Gm8850	0.41995
BC034090	OK	0.243794	0.69415	0.002129	BC034090	0.408456
Mff	OK	1.96e-71	17.833	0.057872	Mff	1.57e-70
Gm28941	OK	0.850859	-1.04013	-0.00346	Gm28941	0.870466
Xpr1	OK	8.63e-52	15.0958	0.04897	Xpr1	6.04e-51
Myo1b	OK	0.654052	-0.39628	-0.00134	Myo1b	0.737333
Cdc42bpa	OK	8.29e-17	8.24451	0.026683	Cdc42bpa	3.74e-16
Acbd6	OK	4.61e-68	17.3936	0.056438	Acbd6	3.63e-67
Gm38169	OK	0.779645	-0.771	-0.00258	Gm38169	0.81591
Stat4	OK	0.589131	-0.22531	-0.00078	Stat4	0.7135
Gm3940	OK	0.146893	1.04985	-9.83e-05	Gm3940	0.264864
Gm31812	OK	0.582543	-0.2084	-0.0008	Gm31812	0.711759
Qsox1	OK	0.064411	1.51876	0.004807	Qsox1	0.128133
Sulf1	OK	0.573591	-0.18552	-0.00067	Sulf1	0.711331
Cep350	OK	7.74e-19	8.78608	0.028446	Cep350	3.65e-18
Gm37383	OK	0.818989	-0.91152	-0.003	Gm37383	0.845965
Gm9694	OK	0.469593	0.076293	0.00011	Gm9694	0.694016
Coq8a	OK	0	52.2895	0.169943	Coq8a	0
Gm37336	OK	0.000204	3.53507	0.011361	Gm37336	0.000572
Agfg1	OK	1.59e-08	5.53077	0.017856	Agfg1	5.66e-08
A030005L19Rik	OK	0.076298	1.43042	0.004269	A030005L19Rik	0.149086
Slc19a3	OK	0.487867	0.030418	-2.96e-05	Slc19a3	0.711331
Clasp1	OK	1.86e-16	8.14721	0.026358	Clasp1	8.33e-16
2900060B14Rik	OK	0.774748	-0.75458	-0.00257	2900060B14Rik	0.812879
Tor1aip1	OK	0.000658	3.21249	0.010319	Tor1aip1	0.001761
9430034N14Rik	OK	0.678449	-0.46337	-0.00163	9430034N14Rik	0.751025
Tfcp2l1	OK	7.85e-28	10.8718	0.035232	Tfcp2l1	4.27e-27
Psen2	OK	4.39e-10	6.13002	0.019798	Psen2	1.66e-09
Gm5069	OK	0.626354	-0.32221	-0.0011	Gm5069	0.725829
Itpkb	OK	0.423199	0.193718	0.000499	Itpkb	0.639735
Gm37033	OK	0.023622	1.98412	0.006177	Gm37033	0.05115
Gm37390	OK	0.551052	-0.12832	-0.00047	Gm37390	0.711331
Gm36933	OK	0.575757	-0.19105	-0.00067	Gm36933	0.711486
Pid1	OK	0.162589	0.983872	0.003001	Pid1	0.289131
Tor1aip2	OK	2.64e-25	10.3276	0.03346	Tor1aip2	1.39e-24
Fam163a	OK	3.44e-109	22.1688	0.071942	Fam163a	3.39e-108
Inhbb	OK	0.565485	-0.16489	-0.00057	Inhbb	0.711331
Ncoa2	OK	2.22e-244	33.3648	0.108373	Ncoa2	3.26e-243
Ralb	OK	5.22e-76	18.4124	0.059755	Ralb	4.32e-75
Gm38376	OK	0.689788	-0.49525	-0.00171	Gm38376	0.758439
Gm27184	OK	0.404286	0.242268	0.000651	Gm27184	0.617025
Gm37409	OK	0.090799	1.33585	0.004162	Gm37409	0.174078
Gm38223	OK	0.757558	-0.69847	-0.00237	Gm38223	0.802015
Tmem185b	OK	0.018718	2.08098	0.006638	Tmem185b	0.041264
Gm37702	OK	0.768992	-0.73553	-0.00249	Gm37702	0.808803
Gm38120	OK	0.041844	1.72968	0.005483	Gm38120	0.086576
Gm38380	OK	0.001667	2.9352	0.0094	Gm38380	0.004258
Parp1	OK	1.52e-12	6.97593	0.022554	Parp1	6.15e-12
Tram1	OK	0	52.403	0.170311	Tram1	0
Lactb2	OK	8.55e-267	34.8762	0.113298	Lactb2	1.31e-265
Gm38319	OK	3.99e-11	6.50098	0.020992	Gm38319	1.55e-10
Xkr9	OK	0.910713	-1.34516	-0.00446	Xkr9	0.91932
Csnk2a1-ps3	OK	0.724348	-0.59581	-0.00204	Csnk2a1-ps3	0.778973
Lin9	OK	0.889749	-1.22519	-0.0041	Lin9	0.902422
Gm8101	OK	0.528314	-0.07103	-0.00031	Gm8101	0.711331
Acbd3	OK	0.059157	1.56189	0.00495	Acbd3	0.118766
Gm37768	OK	0.071769	1.46274	0.004541	Gm37768	0.141169
Abl2	OK	2.02e-48	14.575	0.047258	Abl2	1.37e-47
Gm38043	OK	0.004112	2.64275	0.008441	Gm38043	0.010023
Trip12	OK	5.58e-72	17.9031	0.058101	Trip12	4.49e-71
Gm38374	OK	1.88e-06	4.62462	0.014881	Gm38374	6.04e-06
Gm37738	OK	1.79e-06	4.63484	0.014913	Gm37738	5.76e-06
Fbxo36	OK	1.33e-28	11.0329	0.035748	Fbxo36	7.3e-28
Slc16a14	OK	8.5e-175	28.1622	0.091453	Slc16a14	1.05e-173
Stat1	OK	3.06e-12	6.87702	0.02223	Stat1	1.23e-11
Epb41l5	OK	8.23e-80	18.8806	0.061279	Epb41l5	6.96e-79
Gm37219	OK	0.159475	0.99662	0.003105	Gm37219	0.284554
Tor3a	OK	0.467594	0.08132	0.000136	Tor3a	0.691915
H3f3a	OK	0	87.7634	0.285307	H3f3a	0
H3f3aos	OK	0.756849	-0.6962	-0.00236	H3f3aos	0.801499
Sde2	OK	1.78e-05	4.13386	0.013309	Sde2	5.4e-05
C130026I21Rik	OK	0.517579	-0.04408	-0.00023	C130026I21Rik	0.711331
Fam20b	OK	6.91e-10	6.05752	0.019569	Fam20b	2.59e-09
Eya1	OK	0.800505	-0.84343	-0.0028	Eya1	0.832041
A530032D15Rik	FAIL	NA	NA	NA	A530032D15Rik	1
Gm10553	OK	0.762768	-0.71523	-0.00015	Gm10553	0.803981
Pycr2	OK	5.41e-11	6.45503	0.020853	Pycr2	2.1e-10
Lefty1	OK	0.902575	-1.29636	-0.00017	Lefty1	0.912471
Rpl5-ps1	OK	0.510976	-0.02752	-0.00018	Rpl5-ps1	0.711331
A530040E14Rik	OK	0.570956	-0.17881	-0.00013	A530040E14Rik	0.711331
Gm7609	OK	0.516378	-0.04106	-0.00022	Gm7609	0.711331
Gm52950	FAIL	NA	NA	NA	Gm52950	1
Ptpn4	OK	1.45e-95	20.7087	0.067209	Ptpn4	1.33e-94
Gm37745	OK	0.109776	1.22772	0.003846	Gm37745	0.205673
Tmem177	OK	0.130071	1.12606	0.003528	Tmem177	0.238863
Gm7592	OK	0.493105	0.017284	-9.15e-05	Gm7592	0.711331
Tmem63a	OK	0.001108	3.0597	0.009798	Tmem63a	0.002893
Sp110	OK	0.699227	-0.52218	-0.00176	Sp110	0.763868
Gm16094	OK	0.400796	0.251286	-0.00012	Gm16094	0.612522
Terf1	OK	4.03e-06	4.46349	0.014382	Terf1	1.27e-05
Gm37509	OK	0.783648	-0.78457	-0.00259	Gm37509	0.819027
Sctr	OK	0.569998	-0.17637	-0.00063	Sctr	0.711331
Ephx1	OK	0.001271	3.01832	0.009655	Ephx1	0.003295
Tmem37	OK	0	83.9393	0.272884	Tmem37	0
Sbspon	OK	0.562385	-0.15702	-0.00056	Sbspon	0.711331
Sp140	OK	0.842314	-1.00401	-0.00333	Sp140	0.863649
Rpl7	OK	0	86.0656	0.279789	Rpl7	0
Nvl	OK	0.004	2.65208	0.008494	Nvl	0.009767
Rdh10	OK	1.95e-27	10.7887	0.034957	Rdh10	1.05e-26
Cnih4	OK	0	62.6847	0.203754	Cnih4	0
Gls	OK	9.33e-28	10.8561	0.03518	Gls	5.08e-27
Nab1	OK	2.92e-10	6.1949	0.020011	Nab1	1.11e-09
Nemp2	OK	0.208551	0.811458	0.002489	Nemp2	0.357801
Wdr26	OK	2.74e-19	8.90221	0.028825	Wdr26	1.3e-18
Insig2	OK	6.17e-83	19.2569	0.062498	Insig2	5.32e-82
Gm37174	OK	0.001384	2.99241	0.009546	Gm37174	0.00357
A430110L20Rik	OK	0.004414	2.61861	0.008329	A430110L20Rik	0.01072
Mfsd6	OK	0.001206	3.03429	0.009724	Mfsd6	0.003133
Inpp1	OK	0.211539	0.801092	0.002473	Inpp1	0.362092
Hibch	OK	1.34e-30	11.4384	0.037067	Hibch	7.6e-30
Ccdc93	OK	0.030272	1.87681	0.005972	Ccdc93	0.064414
1700019D03Rik	OK	0.834397	-0.97169	-0.00321	1700019D03Rik	0.85761
Ddx18	OK	0.000196	3.54598	0.0114	Ddx18	0.00055
Sp100	OK	0.476771	0.05826	5.76e-05	Sp100	0.702651
Lbr	OK	1.32e-07	5.14766	0.016609	Lbr	4.5e-07
A630001G21Rik	OK	0.581646	-0.2061	-0.00073	A630001G21Rik	0.711721
Pms1	OK	3.88e-14	7.47446	0.024155	Pms1	1.64e-13
Ormdl1	OK	2.12e-27	10.7807	0.03492	Ormdl1	1.15e-26
Cab39	OK	3.91e-25	10.2899	0.033336	Cab39	2.05e-24
Itm2c	OK	2.24e-49	14.7247	0.047748	Itm2c	1.53e-48
Gpr55	FAIL	NA	NA	NA	Gpr55	1
Osgepl1	OK	0.000252	3.47912	0.011182	Osgepl1	0.0007
Asnsd1	OK	1.72e-21	9.44812	0.030589	Asnsd1	8.53e-21
Stau2	OK	1.25e-108	22.1105	0.071764	Stau2	1.23e-107
Ube2w	OK	1.68e-36	12.5635	0.040728	Ube2w	1.01e-35
Gm38342	OK	0.576861	-0.19387	-0.0007	Gm38342	0.711486
Dnah7a	OK	0.131367	1.11996	0.003441	Dnah7a	0.240854
Stk17b	OK	0.158752	0.999601	0.003116	Stk17b	0.283452
Actr3	OK	7.6e-71	17.757	0.057624	Actr3	6.08e-70
Eloc	OK	0	40.1114	0.130334	Eloc	0
D030040B21Rik	OK	1.61e-18	8.70359	0.024363	D030040B21Rik	7.52e-18
Slc35f5	OK	4.99e-18	8.57415	0.02775	Slc35f5	2.31e-17
Tmem70	OK	3.61e-177	28.3552	0.092093	Tmem70	4.5e-176
Gpr39	OK	0.898769	-1.27457	-0.0042	Gpr39	0.909295
Ly96	OK	4.73e-57	15.8749	0.051495	Ly96	3.46e-56
Lypd1	OK	0.619233	-0.30347	-0.00014	Lypd1	0.722983
Jph1	OK	0.629035	-0.3293	-0.00119	Jph1	0.727168
Hecw2	OK	0.700337	-0.52537	-0.0018	Hecw2	0.764443
Pi15	OK	0.533773	-0.08476	-0.00035	Pi15	0.711331
Gm16070	OK	0.816337	-0.90149	-0.00015	Gm16070	0.843912
Crispld1	OK	0.578223	-0.19735	-0.0007	Crispld1	0.711486
Gtf3c3	OK	0.079007	1.41178	0.004461	Gtf3c3	0.153822
Nckap5	OK	7.99e-135	24.6838	0.08012	Nckap5	8.78e-134
Gm37161	OK	0.55428	-0.13648	-0.0005	Gm37161	0.711331
Gm37936	OK	0.789319	-0.80406	-0.00267	Gm37936	0.823279
Gm38177	OK	0.141773	1.07239	0.003287	Gm38177	0.257005
Enah	OK	4.55e-05	3.91367	0.012596	Enah	0.000134
2700078F05Rik	OK	0.717737	-0.57613	-0.00196	2700078F05Rik	0.774139
Gm38359	OK	0.023637	1.98383	0.0062	Gm38359	0.051169
Gm37018	OK	0.106621	1.2447	0.003864	Gm37018	0.200441
Gm37258	OK	0.13652	1.09609	0.003416	Gm37258	0.249011
Pgap1	OK	3.66e-06	4.48432	0.014452	Pgap1	1.16e-05
Gm36955	OK	0.475916	0.060406	6.62e-05	Gm36955	0.701679
Srp9	OK	0	59.0364	0.191887	Srp9	0
Mgat5	OK	5.12e-117	22.9658	0.074552	Mgat5	5.23e-116
Degs1	OK	0	78.3785	0.254797	Degs1	0
Gm37510	OK	0.026147	1.9407	0.006166	Gm37510	0.056157
Gm8451	OK	0.428483	0.180239	0.000448	Gm8451	0.645533
Ralgps2	OK	0.00106	3.0728	0.009863	Ralgps2	0.002773
Tfap2b	OK	0.061498	1.54232	0.004851	Tfap2b	0.123052
Gm28693	OK	0.769871	-0.73842	-0.00248	Gm28693	0.809371
Fbxo28	OK	0.001435	2.98132	0.009562	Fbxo28	0.003695
Gm10517	OK	0.560924	-0.15331	-0.00056	Gm10517	0.711331
Angptl1	OK	0.348487	0.389408	0.001123	Angptl1	0.547231
Gm37802	OK	0.591297	-0.23088	-0.00086	Gm37802	0.713792
Gm37943	OK	0.772773	-0.74801	-0.00248	Gm37943	0.811671
Tmem163	OK	8.07e-06	4.31258	0.01379	Tmem163	2.5e-05
Acmsd	OK	1.15e-230	32.4054	0.105269	Acmsd	1.65e-229
2900009J06Rik	OK	1.18e-18	8.73839	0.028158	2900009J06Rik	5.55e-18
Trp53bp2	OK	2.16e-41	13.4248	0.043533	Trp53bp2	1.38e-40
Pkhd1	OK	0	93.9101	0.305306	Pkhd1	0
Gm37315	OK	0.228933	0.742364	0.002259	Gm37315	0.387459
Gm15795	OK	0.018765	2.07995	0.006564	Gm15795	0.041351
Ccnt2	OK	1.24e-16	8.19665	0.026528	Ccnt2	5.55e-16
Ankrd44	OK	0.002797	2.77072	0.008875	Ankrd44	0.006966
Ncl	OK	0	43.26	0.140573	Ncl	0
Gm37370	OK	0.125791	1.14652	0.003425	Gm37370	0.231872
A130048G24Rik	OK	0.901496	-1.29012	-0.00428	A130048G24Rik	0.911594
C130036L24Rik	OK	0.727484	-0.60522	-0.00209	C130036L24Rik	0.781489
Capn2	OK	8.66e-05	3.75527	0.01208	Capn2	0.00025
Mcm3	OK	0.534	-0.08533	-0.0004	Mcm3	0.711331
Sf3b1	OK	4.28e-06	4.45087	0.014348	Sf3b1	1.35e-05
E330011M16Rik	OK	0.490093	0.024836	-5.04e-05	E330011M16Rik	0.711331
Ptma	OK	0	81.3348	0.264374	Ptma	0
Paqr8	OK	0.533984	-0.08529	-0.00035	Paqr8	0.711331
Efhc1	OK	0.574083	-0.18678	-0.00067	Efhc1	0.711331
Pde6d	OK	7.16e-07	4.82041	0.01554	Pde6d	2.36e-06
Coq10b	OK	2.55e-07	5.02263	0.016203	Coq10b	8.58e-07
Gm17971	OK	0.645239	-0.3725	-0.00132	Gm17971	0.733026
Tram2	OK	0.582139	-0.20737	-0.0008	Tram2	0.711721
Rab3gap1	OK	1.82e-09	5.89979	0.019059	Rab3gap1	6.72e-09
Tmem14a	OK	1.76e-08	5.51353	0.017791	Tmem14a	6.23e-08
Gm38224	OK	0.666114	-0.42921	-0.00144	Gm38224	0.743916
Cops7b	OK	0.010112	2.32215	0.007416	Cops7b	0.023303
Rasal2	OK	0	38.0031	0.123432	Rasal2	0
Nppc	OK	0.524639	-0.0618	-0.00027	Nppc	0.711331
Gm37788	OK	0.213745	0.793495	0.002426	Gm37788	0.365317
Gm37578	OK	0.370097	0.331598	0.000926	Gm37578	0.573485
Gm37060	OK	0.06064	1.54943	0.004902	Gm37060	0.121459
Hspd1	OK	0	88.1863	0.286686	Hspd1	0
2810025M15Rik	OK	5.05e-46	14.1931	0.046012	2810025M15Rik	3.36e-45
Hspe1	OK	0	96.8627	0.314876	Hspe1	0
Gsta3	OK	0	53.6232	0.174281	Gsta3	0
Zranb3	OK	9.8e-05	3.72418	0.011951	Zranb3	0.000282
Gm38248	OK	0.104112	1.25846	0.003928	Gm38248	0.196632
Rpl28-ps1	OK	0.592811	-0.23478	-0.00083	Rpl28-ps1	0.713994
Gm38026	OK	0.611757	-0.2839	-0.00099	Gm38026	0.71995
Gm4956	OK	0.581608	-0.20601	-0.00073	Gm4956	0.711721
Cryzl2	OK	7.45e-293	36.5549	0.118767	Cryzl2	1.21e-291
Mob4	OK	1.63e-30	11.4217	0.037017	Mob4	9.2e-30
Dis3l2	OK	2.3e-83	19.308	0.06265	Dis3l2	1.99e-82
Gm29055	OK	0.1376	1.09117	0.00339	Gm29055	0.250621
Gm37485	OK	0.014928	2.172	0.006676	Gm37485	0.033453
Gm38142	OK	0.206308	0.819298	0.002508	Gm38142	0.354319
Gm38010	OK	2.42e-05	4.06346	0.012301	Gm38010	7.25e-05
Gm38021	OK	0.012784	2.23271	0.007095	Gm38021	0.029028
Gm6136	OK	0.255259	0.658033	0.001878	Gm6136	0.424789
Gm37967	OK	0.880899	-1.17949	-0.0039	Gm37967	0.895214
Gm37017	OK	0.743224	-0.65332	-0.00216	Gm37017	0.791716
Gm37447	OK	0.116757	1.19135	0.003699	Gm37447	0.217224
Rftn2	OK	0.540216	-0.10098	-0.00039	Rftn2	0.711331
Gm10561	FAIL	NA	NA	NA	Gm10561	1
Mars2	OK	0.961701	-1.77078	-0.00588	Mars2	0.964294
Kcnq5	OK	0.567405	-0.16977	-0.00061	Kcnq5	0.711331
Gm7658	OK	6.82e-11	6.41986	0.020711	Gm7658	2.64e-10
Gm8292	OK	0.625443	-0.31981	-0.0011	Gm8292	0.725432
Plcl1	OK	0	86.5412	0.281306	Plcl1	0
Gm38056	OK	8.27e-07	4.79165	0.015415	Gm38056	2.71e-06
R3hdm1	OK	3.56e-17	8.34488	0.027012	R3hdm1	1.62e-16
Gm37382	OK	0.104822	1.25455	0.003909	Gm37382	0.197799
Gm37588	OK	0.739111	-0.64061	-0.00213	Gm37588	0.788818
Gm37868	OK	0.016085	2.14229	0.006507	Gm37868	0.035845
Gm37407	OK	0.104011	1.25902	0.003934	Gm37407	0.196459
Ubxn4	OK	3.55e-54	15.4539	0.050135	Ubxn4	2.54e-53
Sec16b	OK	0.030789	1.86933	0.005942	Sec16b	0.06539
Mcm6	OK	0.083715	1.38051	0.004347	Mcm6	0.161965
Satb2	OK	2.78e-07	5.00609	0.016106	Satb2	9.34e-07
9130024F11Rik	OK	0.009351	2.35142	0.007329	9130024F11Rik	0.021657
1700066M21Rik	OK	0.173067	0.942113	0.00293	1700066M21Rik	0.305103
Dars	OK	1.96e-21	9.43483	0.030555	Dars	9.67e-21
Cxcr4	OK	0.602537	-0.25992	-0.00096	Cxcr4	0.717299
Tyw5	OK	0.038155	1.77252	0.005629	Tyw5	0.079531
Maip1	OK	3.4e-32	11.7533	0.03809	Maip1	1.96e-31
Thsd7b	OK	0.530232	-0.07585	-0.0003	Thsd7b	0.711331
Rpl31-ps9	OK	0.97153	-1.90378	-0.00018	Rpl31-ps9	0.973335
Gm15675	OK	0.523661	-0.05935	-0.00025	Gm15675	0.711331
Cd55	OK	0.6822	-0.47386	-0.00165	Cd55	0.753472
Dusp10	OK	0.712555	-0.56086	-0.00191	Dusp10	0.770669
1700056E22Rik	OK	0.645432	-0.37302	-0.00127	1700056E22Rik	0.733055
Gm37800	OK	0.512698	-0.03183	-0.00013	Gm37800	0.711331
Hlx	OK	0.63689	-0.35016	-0.00119	Hlx	0.730466
Gm34342	FAIL	NA	NA	NA	Gm34342	1
Eif4e2	OK	1.53e-43	13.7867	0.044709	Eif4e2	9.93e-43
C4bp	OK	0.577345	-0.1951	-0.00069	C4bp	0.711486
Mtarc1	OK	0.29324	0.543945	0.001616	Mtarc1	0.476318
Gm29107	OK	0.001185	3.03954	0.009735	Gm29107	0.003083
Efhd1	OK	0.77303	-0.74886	-0.00256	Efhd1	0.811862
Ogfrl1	OK	0.011412	2.27636	0.007255	Ogfrl1	0.026117
B3gat2	OK	1.92e-30	11.4073	0.036972	B3gat2	1.08e-29
Mtarc2	OK	0	157.814	0.513158	Mtarc2	0
C130074G19Rik	OK	0	40.1805	0.130559	C130074G19Rik	0
Mark1	OK	2.55e-31	11.5818	0.037099	Mark1	1.45e-30
Smap1	OK	9.78e-100	21.1662	0.068705	Smap1	9.19e-99
Sdhaf4	OK	9.34e-150	26.0374	0.084553	Sdhaf4	1.07e-148
Pappa2	OK	0.523537	-0.05903	-0.00024	Pappa2	0.711331
Spats2l	OK	0.000956	3.10361	0.009948	Spats2l	0.002511
Kctd18	OK	0.027583	1.91757	0.006097	Kctd18	0.059011
Sgo2a	OK	0.702319	-0.53108	-0.00179	Sgo2a	0.765182
Cop1	OK	1.7e-24	10.1473	0.03287	Cop1	8.8e-24
Gm37115	OK	0.00219	2.84943	0.009046	Gm37115	0.005527
ENSMUSG00002074853	OK	0.167317	0.964822	-0.0001	ENSMUSG00002074853	0.296585
Rab3gap2	OK	0.223605	0.760074	0.002342	Rab3gap2	0.379673
Aox1	OK	0.530164	-0.07568	-0.00029	Aox1	0.711331
Fam135a	OK	6.36e-182	28.7382	0.093326	Fam135a	8.01e-181
Pfkfb2	OK	3.7e-15	7.7774	0.025136	Pfkfb2	1.61e-14
Yod1	OK	0.338545	0.416439	0.001225	Yod1	0.534595
AA986860	OK	0.327474	0.446898	0.001304	AA986860	0.519987
4930523C07Rik	OK	0.001327	3.00524	0.009545	4930523C07Rik	0.003431
Fcamr	OK	0.69529	-0.5109	-0.00177	Fcamr	0.761772
Iars2	OK	7.23e-25	10.2306	0.033144	Iars2	3.76e-24
Gm15848	OK	0.132321	1.11549	0.003487	Gm15848	0.24246
Gm37785	OK	0.632525	-0.33855	-0.00115	Gm37785	0.728345
Pigr	OK	1.82e-28	11.0044	0.035635	Pigr	9.99e-28
Fcmr	OK	0.006936	2.46055	0.0077	Fcmr	0.016391
Bpnt1	OK	0	64.2783	0.208938	Bpnt1	0
Mrps14	OK	0	64.2258	0.208767	Mrps14	0
4930532G15Rik	OK	0.335456	0.424895	0.001235	4930532G15Rik	0.530592
Cacybp	OK	1.66e-107	21.9934	0.071398	Cacybp	1.63e-106
4933417C20Rik	OK	0.346283	0.395375	0.001142	4933417C20Rik	0.544523
Gm37607	OK	0.094501	1.31354	0.004114	Gm37607	0.180311
Il10	FAIL	NA	NA	NA	Il10	1
Mapkapk2	OK	8.65e-57	15.837	0.051377	Mapkapk2	6.3e-56
Gm37084	OK	7.73e-12	6.74356	0.021786	Gm37084	3.07e-11
Bzw1	OK	0	50.7775	0.165026	Bzw1	0
Dyrk3	OK	0.76563	-0.72453	-0.00247	Dyrk3	0.806145
Eprs	OK	2.34e-41	13.4192	0.043516	Eprs	1.49e-40
Lyplal1	OK	0	38.6637	0.125623	Lyplal1	0
Gigyf2	OK	1.74e-92	20.3642	0.066104	Gigyf2	1.57e-91
Kcnj13	OK	0.772317	-0.7465	-0.00248	Kcnj13	0.81143
Col19a1	OK	0.521444	-0.05378	-0.00025	Col19a1	0.711331
Gm28439	OK	5.75e-17	8.28819	0.026796	Gm28439	2.6e-16
Gm10222	OK	0.094615	1.31286	0.004106	Gm10222	0.18048
Clk1	OK	1.26e-28	11.0373	0.03577	Clk1	6.95e-28
Gm28438	OK	0.322749	0.460026	0.001343	Gm28438	0.513883
Gm28437	OK	1.75e-06	4.63848	0.014938	Gm28437	5.66e-06
Rabgap1l	OK	0	67.1697	0.218329	Rabgap1l	0
Gm10925	OK	3.05e-13	7.19811	0.02325	Gm10925	1.26e-12
Gm28661	OK	5.01e-14	7.44054	0.024044	Gm28661	2.11e-13
Gm29216	OK	7.45e-06	4.33021	0.013915	Gm29216	2.31e-05
Tgfb2	OK	0.869071	-1.12201	-0.00372	Tgfb2	0.884568
Rrp15	OK	1.22e-06	4.71329	0.015191	Rrp15	3.96e-06
A430105J06Rik	OK	0.722848	-0.59132	-0.00204	A430105J06Rik	0.77798
9430087J23Rik	OK	0.036678	1.79061	0.005661	9430087J23Rik	0.076795
Gm37529	OK	0.039512	1.75637	0.005569	Gm37529	0.082163
Gm37212	OK	0.386174	0.289304	0.000808	Gm37212	0.594598
Gpr52	OK	0.115622	1.19716	0.003663	Gpr52	0.215391
Gm37215	OK	0.014076	2.19515	0.00699	Gm37215	0.03169
Gm38302	OK	0.000196	3.54582	0.011328	Gm38302	0.00055
6720464F23Rik	OK	3.94e-12	6.84061	0.022096	6720464F23Rik	1.58e-11
Gm37873	OK	0.069021	1.48312	0.004574	Gm37873	0.136361
Gm37328	OK	0.000812	3.15168	0.009892	Gm37328	0.002151
Gm38329	OK	0.105226	1.25232	0.003907	Gm38329	0.198287
Gm38126	OK	0.733834	-0.62445	-0.00214	Gm38126	0.785732
Ngef	OK	0.431672	0.17212	0.000431	Ngef	0.648861
Ppil3	OK	1.37e-18	8.72155	0.028227	Ppil3	6.43e-18
Spata17	OK	8.65e-48	14.4755	0.04683	Spata17	5.84e-47
Gm43497	OK	0.563587	-0.16007	-0.00063	Gm43497	0.711331
Gm43496	OK	0.721481	-0.58725	-0.00202	Gm43496	0.777084
Neu2	OK	0.036204	1.79655	0.005695	Neu2	0.075889
Lmbrd1	OK	8.11e-100	21.1751	0.068738	Lmbrd1	7.62e-99
Rc3h1	OK	5.07e-17	8.30319	0.026873	Rc3h1	2.3e-16
Gm37052	OK	0.013021	2.22559	0.007091	Gm37052	0.029501
Gm37809	OK	0.270546	0.611162	0.001821	Gm37809	0.445426
Gm37653	OK	0.142066	1.07108	0.00334	Gm37653	0.25743
Nif3l1	OK	0.067635	1.49364	0.004725	Nif3l1	0.133892
Serpinc1	OK	0.44764	0.131626	0.000298	Serpinc1	0.668671
Gm37729	OK	0.652029	-0.39081	-0.00132	Gm37729	0.736263
Zbtb37	OK	0.736684	-0.63315	-0.00219	Zbtb37	0.787656
Orc2	OK	0.001116	3.05742	0.00981	Orc2	0.002914
Gpatch2	OK	4.49e-20	9.10053	0.029464	Gpatch2	2.17e-19
Gm37254	OK	2.72e-09	5.83295	0.018826	Gm37254	9.98e-09
Gm15834	OK	0.013694	2.20594	0.007012	Gm15834	0.030896
Eif2d	OK	0.018638	2.08272	0.006642	Eif2d	0.041102
Esrrg	OK	0	151.947	0.494019	Esrrg	0
Gm38315	OK	0.186864	0.889512	0.002745	Gm38315	0.325827
Fam126b	OK	2.87e-20	9.14925	0.029627	Fam126b	1.39e-19
Adgrb3	OK	0.553224	-0.13381	-0.00049	Adgrb3	0.711331
Ndufb3	OK	0	82.798	0.269157	Ndufb3	0
Rassf5	OK	0.677405	-0.46045	-0.00162	Rassf5	0.750369
Gm38260	FAIL	NA	NA	NA	Gm38260	1
2900022M07Rik	FAIL	NA	NA	NA	2900022M07Rik	1
Gm5524	OK	0.517862	-0.04479	-0.00027	Gm5524	0.711331
Gm7846	OK	0.617507	-0.29894	-0.00103	Gm7846	0.722288
Flacc1	OK	0.134725	1.10433	0.003461	Flacc1	0.246194
Gm20257	OK	0.487022	0.032538	-2.3e-05	Gm20257	0.711331
Ikbke	OK	0.599468	-0.25197	-0.00095	Ikbke	0.716579
Cflar	OK	2.14e-13	7.24666	0.023441	Cflar	8.86e-13
Phf3	OK	1.48e-07	5.12603	0.016543	Phf3	5.04e-07
Gm37522	OK	0.041965	1.72833	0.005465	Gm37522	0.086802
Gm37906	OK	0.00088	3.12791	0.010023	Gm37906	0.002322
Ptp4a1	OK	0.427795	0.181991	0.000455	Ptp4a1	0.645533
Kctd3	OK	0.292342	0.546555	0.001648	Kctd3	0.475147
Casp8	OK	0.001201	3.03533	0.00974	Casp8	0.003124
Ptp4a1.1	OK	0.674127	-0.45134	-0.00152	Ptp4a1.1	0.748566
Gm37760	OK	1.38e-05	4.19173	0.013481	Gm37760	4.22e-05
Gas5	OK	1.52e-75	18.3544	0.059569	Gas5	1.26e-74
Trak2	OK	7.39e-11	6.40756	0.02071	Trak2	2.85e-10
Srgap2	OK	8.23e-32	11.6783	0.037843	Srgap2	4.71e-31
Gm38262	OK	0.6066	-0.27047	-0.00094	Gm38262	0.718511
Gm37954	OK	0.831167	-0.95879	-0.00319	Gm37954	0.855024
Gm29488	OK	0.566569	-0.16764	-0.00067	Gm29488	0.711331
Khdrbs2	OK	0.039938	1.75141	0.00549	Khdrbs2	0.082928
Fam72a	OK	0.311831	0.490666	0.001452	Fam72a	0.499374
Kcnk2	OK	0.141233	1.0748	0.003134	Kcnk2	0.256502
Pdcd5-ps	OK	0.019706	2.05986	0.006512	Pdcd5-ps	0.04324
Dars2	OK	0.055971	1.58953	0.005036	Dars2	0.112915
Gm37634	OK	0.588769	-0.22438	-0.0008	Gm37634	0.713438
Prim2	OK	0.0001	3.71777	0.011939	Prim2	0.000289
Gm37618	OK	0.853047	-1.04959	-0.00347	Gm37618	0.872043
1700001G17Rik	OK	0.581115	-0.20475	-0.00077	1700001G17Rik	0.711721
Ctse	OK	0.555981	-0.14079	-0.00052	Ctse	0.711331
Cenpf	OK	0.222042	0.765313	0.002313	Cenpf	0.377465
Stradb	OK	0.007069	2.45371	0.00785	Stradb	0.01669
Rab7b	OK	0.62092	-0.3079	-0.00106	Rab7b	0.723808
Rab23	OK	0.049756	1.64723	0.005222	Rab23	0.101516
Bag2	OK	0.025749	1.94731	0.006195	Bag2	0.055356
Cenpl	OK	0.087076	1.35898	0.004281	Cenpl	0.167806
Ptpn14	OK	0.100767	1.27719	0.003974	Ptpn14	0.191
Gm37422	OK	0.625023	-0.3187	-0.00109	Gm37422	0.725432
Zfp451	OK	0.095442	1.30797	0.004125	Zfp451	0.181816
Klhl20	OK	3.91e-13	7.16419	0.023162	Klhl20	1.61e-12
Smyd2	OK	0.000238	3.49348	0.011225	Smyd2	0.000665
Pm20d1	OK	3.85e-08	5.3738	0.017334	Pm20d1	1.34e-07
Ankrd45	OK	0.026388	1.93675	0.006125	Ankrd45	0.056617
Slc41a1	OK	0.096436	1.30213	0.004098	Slc41a1	0.183516
Inpp5d	OK	0.418109	0.206733	0.000525	Inpp5d	0.633996
Bend6	OK	0.348477	0.389435	-0.00012	Bend6	0.547231
Prox1	OK	0.255768	0.656449	0.00195	Prox1	0.425248
Prox1os	OK	0.543899	-0.11026	-0.00042	Prox1os	0.711331
Rab29	OK	0.413839	0.217682	0.000578	Rab29	0.6292
Nucks1	OK	7.6e-213	31.1148	0.101072	Nucks1	1.05e-211
Gm38067	OK	0.909793	-1.33948	-0.00443	Gm38067	0.918477
Gm37676	OK	0.60686	-0.27114	-0.00094	Gm37676	0.718511
Prdx6	OK	0	53.2589	0.173096	Prdx6	0
Tmem237	OK	1.87e-17	8.42098	0.02725	Tmem237	8.55e-17
Slc45a3	OK	0.003655	2.68238	0.00858	Slc45a3	0.008977
G730003C15Rik	OK	0.21773	0.779882	0.002398	G730003C15Rik	0.371275
Elk4	OK	0.002576	2.79741	0.008968	Elk4	0.006443
Rps6kc1	OK	8.18e-07	4.79376	0.015444	Rps6kc1	2.68e-06
Fasl	OK	0.548441	-0.12172	-0.00045	Fasl	0.711331
Angel2	OK	0.000298	3.43317	0.011036	Angel2	0.000825
Suco	OK	0.001476	2.97263	0.009538	Suco	0.003793
Vash2	FAIL	NA	NA	NA	Vash2	1
Gm8407	OK	0.359688	0.359292	-0.00012	Gm8407	0.560703
Pigc	OK	0.242968	0.696788	0.002136	Pigc	0.407357
Flvcr1	OK	0.002651	2.78806	0.008918	Flvcr1	0.006624
Mfsd4a	OK	0.761131	-0.70994	-0.00243	Mfsd4a	0.803981
Gm37120	OK	0.923709	-1.43047	-0.00017	Gm37120	0.929886
Cdk18	OK	5.1e-06	4.4129	0.014222	Cdk18	1.6e-05
Atg16l1	OK	0.03688	1.7881	0.005685	Atg16l1	0.077137
Mpp4	OK	0.113871	1.2062	0.003743	Mpp4	0.212422
Klhdc8a	OK	1.75e-18	8.69366	0.028132	Klhdc8a	8.2e-18
Tatdn3	OK	0.029906	1.88217	0.005988	Tatdn3	0.063673
Dnm3	OK	1.28e-09	5.95756	0.019207	Dnm3	4.75e-09
Nsl1	OK	0.67711	-0.45963	-0.00156	Nsl1	0.750312
Gm37767	OK	0.527621	-0.06929	-0.00029	Gm37767	0.711331
Dnm3os	OK	0.551157	-0.12858	-0.00049	Dnm3os	0.711331
Batf3	OK	0.022687	2.00116	0.006177	Batf3	0.049305
Nuak2	OK	5.85e-34	12.0916	0.039199	Nuak2	3.45e-33
Fam71a	OK	0.592615	-0.23428	-0.00083	Fam71a	0.713965
Sag	OK	0.222447	0.763955	0.002337	Sag	0.378024
Atf3	OK	0.070934	1.46887	0.004647	Atf3	0.139706
Tmcc2	OK	0.611439	-0.28307	-0.00099	Tmcc2	0.71995
Als2	OK	9.58e-56	15.685	0.050865	Als2	6.92e-55
D730003I15Rik	OK	0.031331	1.86159	0.005922	D730003I15Rik	0.066437
Eef1aknmt	OK	0.406136	0.237497	0.000643	Eef1aknmt	0.619453
Gm37168	FAIL	NA	NA	NA	Gm37168	1
Nenf	OK	0	42.8232	0.139154	Nenf	0
Pacc1	OK	1.15e-14	7.63256	0.024687	Pacc1	4.93e-14
Dgkd	OK	1.2e-08	5.58024	0.018017	Dgkd	4.29e-08
4833421G17Rik	OK	0.124981	1.15044	0.003595	4833421G17Rik	0.230675
Gm38365	OK	2.8e-05	4.02944	0.012949	Gm38365	8.35e-05
Cdk15	OK	0.685655	-0.48357	-0.00163	Cdk15	0.755551
Ppp2r5a	OK	2.67e-27	10.7597	0.034866	Ppp2r5a	1.44e-26
Fzd7	OK	0.111323	1.21952	0.00383	Fzd7	0.208246
Dstyk	OK	3.15e-19	8.88666	0.02877	Dstyk	1.5e-18
6030442K20Rik	OK	0.710362	-0.55444	-0.00192	6030442K20Rik	0.769301
Gm32200	OK	0.578945	-0.19919	-0.00068	Gm32200	0.711721
9430037O13Rik	OK	0.757998	-0.69988	-0.00015	9430037O13Rik	0.802442
Gm973	OK	0.787244	-0.79689	-0.00015	Gm973	0.82171
Sumo1	OK	3.19e-204	30.4706	0.098976	Sumo1	4.31e-203
Vamp4	OK	3.65e-08	5.3834	0.017375	Vamp4	1.27e-07
D430013B06Rik	OK	0.236608	0.717255	0.002188	D430013B06Rik	0.39874
Dtl	OK	0.396078	0.263512	0.0007	Dtl	0.606988
Rbbp5	OK	0.554781	-0.13775	-0.00058	Rbbp5	0.711331
Tmem81	OK	0.465447	0.08672	0.00015	Tmem81	0.689589
Usp40	OK	4.97e-06	4.41834	0.014239	Usp40	1.56e-05
Nop58	OK	0.009941	2.32856	0.007442	Nop58	0.022938
Ints7	OK	0.199186	0.844534	0.002616	Ints7	0.343753
Gm37349	OK	0.738685	-0.6393	-0.00219	Gm37349	0.788652
Bmpr2	OK	2.04e-24	10.1296	0.032813	Bmpr2	1.05e-23
Gm38125	OK	0.375169	0.318195	0.00089	Gm38125	0.580177
Gm20528	OK	0.151571	1.02972	0.003193	Gm20528	0.272116
Fam117b	OK	1.14e-14	7.63364	0.02469	Fam117b	4.89e-14
Gm37531	OK	0.033527	1.8313	0.005813	Gm37531	0.070754
Gm18829	OK	0.523171	-0.05811	-0.00024	Gm18829	0.711331
Cntn2	OK	0.78701	-0.79609	-0.00265	Cntn2	0.821539
Lpgat1	OK	4.98e-50	14.8259	0.04809	Lpgat1	3.44e-49
Gm38037	OK	0.002036	2.87251	0.008398	Gm38037	0.005158
Ica1l	OK	0.654519	-0.39755	-0.00135	Ica1l	0.737595
Nek2	OK	0.731959	-0.61875	-0.00207	Nek2	0.784382
1700034H15Rik	OK	0.168535	0.959969	0.002963	1700034H15Rik	0.298234
Slc30a1	OK	6.05e-34	12.0889	0.039182	Slc30a1	3.57e-33
Ugt1a7c	OK	5.1e-11	6.4639	0.020882	Ugt1a7c	1.98e-10
Ugt1a6a	OK	0.000714	3.18901	0.010205	Ugt1a6a	0.001903
Ugt1a5	OK	0.0002	3.54063	0.011145	Ugt1a5	0.00056
Gm15368	OK	0.029717	1.88497	0.005856	Gm15368	0.063301
Gm15376	OK	0.675648	-0.45556	-0.00154	Gm15376	0.749423
Wdr12	OK	0.003214	2.72508	0.008732	Wdr12	0.007949
Ugt1a2	OK	0.00025	3.48081	0.011175	Ugt1a2	0.000696
Dnajb3	OK	0.000589	3.24419	0.01039	Dnajb3	0.001583
Ugt1a1	OK	0.491993	0.020072	-6.48e-05	Ugt1a1	0.711331
Mroh2a	OK	0.01415	2.19309	0.006786	Mroh2a	0.031839
Prrc2c	OK	1.2e-30	11.4484	0.037107	Prrc2c	6.77e-30
Hjurp	OK	0.022818	1.99874	0.006371	Hjurp	0.049554
Carf	OK	0.05945	1.55941	0.004939	Carf	0.119276
Gm15464	OK	0.01703	2.11937	0.006502	Gm15464	0.037782
Fmo4	OK	0.001241	3.02554	0.009709	Fmo4	0.003221
Rcor3	OK	0.00473	2.59497	0.00831	Rcor3	0.011437
Gm10516	OK	1.75e-18	8.69414	0.028088	Gm10516	8.17e-18
Fmo1	OK	0	52.3234	0.170027	Fmo1	0
Nbeal1	OK	9.74e-28	10.8522	0.035168	Nbeal1	5.3e-27
Spp2	OK	0	179.666	0.584119	Spp2	0
Fmo2	OK	0	41.7147	0.135545	Fmo2	0
Gm29336	FAIL	NA	NA	NA	Gm29336	1
Cyp20a1	OK	0.005264	2.55801	0.008182	Cyp20a1	0.012636
6030460B20Rik	OK	0.057704	1.57434	0.004677	6030460B20Rik	0.116075
Arl4c	OK	0.009272	2.35457	0.007463	Arl4c	0.021481
Sh3bp4	OK	0.000994	3.09206	0.009906	Sh3bp4	0.002606
Gm38312	OK	0.604781	-0.26574	-0.00092	Gm38312	0.717982
Dst	OK	3.35e-46	14.222	0.046128	Dst	2.23e-45
Hhat	OK	0.011055	2.28847	0.007291	Hhat	0.025356
Gm37354	FAIL	NA	NA	NA	Gm37354	1
Gm38157	OK	0.583375	-0.21053	-0.00075	Gm38157	0.712009
Gm26788	OK	0.505556	-0.01393	-0.00017	Gm26788	0.711331
Agap1	OK	1.57e-214	31.239	0.101473	Agap1	2.17e-213
Gm37297	OK	2e-05	4.10732	0.013218	Gm37297	6.03e-05
Gm37233	OK	0.579267	-0.20002	-0.00072	Gm37233	0.711721
Gm37521	OK	0.321469	0.463596	0.001357	Gm37521	0.512109
Prrx1	FAIL	NA	NA	NA	Prrx1	1
Ccdc115	OK	1.62e-10	6.28691	0.020311	Ccdc115	6.19e-10
Sertad4	OK	0.353478	0.375947	0.001073	Sertad4	0.553274
Gm15867	OK	0.578945	-0.19919	-0.00071	Gm15867	0.711721
Gorab	OK	0.055611	1.59272	0.005044	Gorab	0.112252
Abi2	OK	0.274421	0.599497	0.00182	Abi2	0.450773
Mdm4	OK	5.77e-19	8.81911	0.028553	Mdm4	2.72e-18
Gm29257	OK	0.887605	-1.21389	-0.00399	Gm29257	0.900501
Syt14	OK	0.000358	3.38354	0.010874	Syt14	0.000983
Imp4	OK	5.76e-50	14.8162	0.048051	Imp4	3.96e-49
Ackr3	OK	4.28e-07	4.92196	0.015877	Ackr3	1.43e-06
Raph1	OK	0.756991	-0.69666	-0.00239	Raph1	0.801572
Gm28723	OK	0.612091	-0.28477	-0.00098	Gm28723	0.71995
Pik3c2b	OK	0.685546	-0.48326	-0.00161	Pik3c2b	0.755529
Gm11578	FAIL	NA	NA	NA	Gm11578	1
Gm26616	OK	0.584868	-0.21436	-0.00081	Gm26616	0.712277
Ptpn18	OK	0.386829	0.287593	0.000803	Ptpn18	0.595309
Ppp1r15b	OK	0.000318	3.41609	0.01098	Ppp1r15b	0.000876
Cd28	OK	0.75477	-0.68958	-0.00229	Cd28	0.800242
Gm28417	OK	0.963119	-1.78809	-0.00018	Gm28417	0.965446
4930568A12Rik	FAIL	NA	NA	NA	4930568A12Rik	1
Gm37198	OK	0.141669	1.07285	-9.76e-05	Gm37198	0.256852
Kifap3	OK	9.12e-06	4.28552	0.013807	Kifap3	2.81e-05
Cops8	OK	4.97e-23	9.81268	0.03178	Cops8	2.51e-22
Ctla4	OK	0.16981	0.954918	0.002868	Ctla4	0.300165
Rpl18-ps1	OK	0.707668	-0.54659	-0.00183	Rpl18-ps1	0.767462
Icos	OK	0.598699	-0.24998	-0.00087	Icos	0.716287
Gm37039	OK	0.520387	-0.05113	-0.00025	Gm37039	0.711331
Scyl3	OK	0.004388	2.62067	0.00839	Scyl3	0.010659
Pard3b	OK	0	42.2787	0.137323	Pard3b	0
Gm37205	OK	0.453799	0.116069	0.000244	Gm37205	0.675672
Gm38012	OK	0.423082	0.194014	0.000494	Gm38012	0.639735
Pard3bos1	OK	2.98e-05	4.01423	0.012306	Pard3bos1	8.9e-05
Gm38075	OK	0.733469	-0.62334	-0.00208	Gm38075	0.785415
Gm38351	OK	0.080448	1.40207	0.004336	Gm38351	0.156317
Pard3bos3	OK	0.001495	2.96875	0.00944	Pard3bos3	0.003839
Col6a3	OK	0.547976	-0.12055	-0.00046	Col6a3	0.711331
Arhgef4	OK	0.756421	-0.69484	-0.0023	Arhgef4	0.801323
Gm38336	OK	0.720317	-0.58378	-0.00195	Gm38336	0.776186
Mlph	OK	0.011465	2.27459	0.007264	Mlph	0.02623
Plekha6	OK	5.97e-38	12.8247	0.041583	Plekha6	3.66e-37
Rab17	OK	9.32e-53	15.2419	0.049439	Rab17	6.57e-52
BC055324	OK	0.170708	0.951369	0.002928	BC055324	0.301531
Mettl18	OK	0.003438	2.70275	0.008646	Mettl18	0.008472
Fam168b	OK	5.61e-14	7.42557	0.02402	Fam168b	2.36e-13
Lamb3	OK	0.000183	3.56368	0.011345	Lamb3	0.000515
Gm37127	OK	0.627053	-0.32406	-0.00111	Gm37127	0.72624
Sele	OK	0.522152	-0.05556	-0.00027	Sele	0.711331
Plekhb2	OK	7.04e-241	33.1225	0.107602	Plekhb2	1.03e-239
Sell	OK	0.571556	-0.18034	-0.00066	Sell	0.711331
Hsd11b1	OK	0.245943	0.687313	0.002092	Hsd11b1	0.411545
Gm38118	OK	0.52617	-0.06565	-0.00029	Gm38118	0.711331
G0s2	OK	1.07e-85	19.5834	0.063565	G0s2	9.37e-85
Gm37691	OK	0.722546	-0.59042	-0.00198	Gm37691	0.777733
Hs6st1	OK	5.13e-22	9.57421	0.031011	Hs6st1	2.56e-21
Selp	OK	0.664038	-0.42351	-0.00014	Selp	0.743078
Gm16548	OK	0.025673	1.94857	0.006181	Gm16548	0.055205
Snrpe	OK	0	56.255	0.182842	Snrpe	0
Camk1g	OK	0.033845	1.82707	0.005803	Camk1g	0.071381
Mir205hg	FAIL	NA	NA	NA	Mir205hg	1
F5	OK	8.67e-91	20.1717	0.065464	F5	7.76e-90
Slc19a2	OK	0.128184	1.13502	0.003557	Slc19a2	0.235761
Zc3h11a	OK	0.385597	0.290813	0.000815	Zc3h11a	0.593921
Uggt1	OK	1.04e-05	4.25634	0.013711	Uggt1	3.19e-05
Plxna2	OK	6.2e-42	13.5171	0.043817	Plxna2	3.97e-41
Ccdc181	OK	1.02e-05	4.25975	0.013721	Ccdc181	3.15e-05
Gm37783	OK	0.316163	0.478455	0.001417	Gm37783	0.504888
Gm37674	OK	0.798653	-0.83682	-0.00278	Gm37674	0.830845
Gm38036	OK	0.344766	0.399491	0.001157	Gm38036	0.542533
2900035J10Rik	OK	0.827022	-0.94246	-0.00311	2900035J10Rik	0.85153
Neurl3	OK	0.262833	0.634635	0.001925	Neurl3	0.43463
Zbed6	OK	1.83e-47	14.4238	0.046773	Zbed6	1.23e-46
Lax1	OK	0.546274	-0.11625	-0.00045	Lax1	0.711331
Blzf1	OK	0.015	2.17009	0.006925	Blzf1	0.033604
Lrrfip1	OK	0.614255	-0.29043	-0.00107	Lrrfip1	0.720908
Cd34	OK	0.917618	-1.38923	-0.00458	Cd34	0.925251
Gm16897	OK	0.027172	1.92408	0.005778	Gm16897	0.058196
A330023F24Rik	OK	7.94e-92	20.2897	0.065845	A330023F24Rik	7.15e-91
Gm32250	OK	0.188599	0.88307	0.002646	Gm32250	0.328216
Gm37334	OK	0.043754	1.70869	0.005408	Gm37334	0.09027
9630010A21Rik	OK	0.012197	2.25088	0.007158	9630010A21Rik	0.027803
Gm37027	OK	0.690473	-0.49719	-0.00171	Gm37027	0.758856
Gm7776	OK	0.582037	-0.20711	-0.00073	Gm7776	0.711721
Ramp1	OK	0.062159	1.5369	0.004726	Ramp1	0.124261
Nme7	OK	2.74e-109	22.1789	0.072008	Nme7	2.71e-108
Gm37411	OK	1.52e-56	15.8013	0.046808	Gm37411	1.11e-55
Cd46	OK	1.03e-14	7.64673	0.024682	Cd46	4.42e-14
Gm37366	OK	0.605776	-0.26833	-0.00093	Gm37366	0.71846
Gm37132	OK	0.604551	-0.26514	-0.00098	Gm37132	0.717982
Atp1b1	OK	0	80.2359	0.260749	Atp1b1	0
Gm32391	OK	0.132007	1.11695	0.003364	Gm32391	0.241925
Gm26685	OK	0.604944	-0.26617	-0.00014	Gm26685	0.718026
D630023O14Rik	OK	0.662766	-0.42002	-0.00143	D630023O14Rik	0.742271
Nrp2	OK	0.301876	0.519014	0.001506	Nrp2	0.486324
Gm37121	FAIL	NA	NA	NA	Gm37121	1
Gm4208	OK	7.76e-09	5.65562	0.017204	Gm4208	2.8e-08
Gm32569	OK	0	63.8044	0.207199	Gm32569	0
Gm20743	OK	2.15e-07	5.05507	0.016068	Gm20743	7.27e-07
Gm37403	OK	0.188396	0.883823	0.002734	Gm37403	0.327968
Xcl1	OK	0.671524	-0.44413	-0.0015	Xcl1	0.746826
Ube2f	OK	3.42e-10	6.16957	0.019932	Ube2f	1.3e-09
Gm7785	OK	0.168548	0.95992	0.002882	Gm7785	0.298234
Arid5a	OK	0.575011	-0.18915	-0.00074	Arid5a	0.711486
4930403P22Rik	OK	0.54713	-0.11841	-0.00044	4930403P22Rik	0.711331
Cr1l	OK	2.04e-13	7.25294	0.023458	Cr1l	8.47e-13
Sft2d2	OK	1.19e-19	8.99461	0.029119	Sft2d2	5.67e-19
Tiprl	OK	6.08e-14	7.41505	0.023985	Tiprl	2.56e-13
Gm38190	OK	0.002875	2.76176	0.008842	Gm38190	0.007149
Gpr161	OK	0.532694	-0.08204	-0.0003	Gpr161	0.711331
Scly	OK	5.71e-07	4.86534	0.015695	Scly	1.89e-06
Ino80d	OK	9.26e-09	5.62523	0.018165	Ino80d	3.32e-08
Ino80dos	OK	9.99e-06	4.26519	0.01372	Ino80dos	3.08e-05
Gm20342	OK	0.001056	3.07394	0.009865	Gm20342	0.002763
Dcaf6	OK	2.93e-112	22.4847	0.072991	Dcaf6	2.93e-111
Gm37864	OK	0.274502	0.599254	0.001805	Gm37864	0.450872
Cr2	OK	0.04342	1.71231	0.005216	Cr2	0.089631
Mpc2	OK	0	79.2974	0.257727	Mpc2	0
Gm37860	OK	0.634401	-0.34353	-0.00124	Gm37860	0.729162
Atp2b4	OK	0.089296	1.3451	0.004183	Atp2b4	0.171625
Kansl3	OK	4.19e-11	6.49377	0.020992	Kansl3	1.63e-10
Gm37368	FAIL	NA	NA	NA	Gm37368	1
Prelp	OK	0.53688	-0.09258	-0.00039	Prelp	0.711331
Fmod	OK	0.523655	-0.05933	-0.00028	Fmod	0.711331
Btg2	OK	3.4e-24	10.0797	0.032644	Btg2	1.75e-23
Gm38140	OK	0.707169	-0.54513	-0.00181	Gm38140	0.767074
Ilkap	OK	8.61e-09	5.63784	0.018207	Ilkap	3.1e-08
Hes6	OK	5.75e-51	14.9701	0.048557	Hes6	4e-50
Lman2l	OK	0.169181	0.957407	0.002985	Lman2l	0.29925
Cnnm4	OK	0.27981	0.583407	0.001768	Cnnm4	0.457952
Gm37909	OK	0.618324	-0.30108	-0.00104	Gm37909	0.722617
Per2	OK	0.261945	0.637359	0.001941	Per2	0.433506
Ndufs1	OK	2.58e-182	28.7696	0.093445	Ndufs1	3.26e-181
Traf3ip1	OK	0.66262	-0.41962	-0.00149	Traf3ip1	0.742271
Cnnm3	OK	6.45e-07	4.84143	0.015611	Cnnm3	2.12e-06
Eef1b2	OK	0	83.053	0.269997	Eef1b2	0
Chil1	OK	0.540628	-0.10202	-0.00039	Chil1	0.711331
Asb1	OK	0.497916	0.005223	-0.00011	Asb1	0.711331
Adcy10	OK	0.770943	-0.74195	-0.00246	Adcy10	0.810222
Zdbf2	OK	0.731693	-0.61794	-0.00206	Zdbf2	0.784265
Ankrd23	OK	7.29e-07	4.81695	0.015329	Ankrd23	2.4e-06
Gm11605	OK	0.537873	-0.09508	-0.00037	Gm11605	0.711331
Adora1	OK	0.586075	-0.21746	-0.00076	Adora1	0.712363
Ankrd39	OK	0.134533	1.10522	0.003464	Ankrd39	0.245948
Mpzl1	OK	6.33e-09	5.69049	0.018363	Mpzl1	2.29e-08
Gm37559	OK	0.599639	-0.25241	-0.00088	Gm37559	0.716579
Hdac4	OK	0.063349	1.52725	0.004836	Hdac4	0.126335
Rcsd1	OK	0.589769	-0.22695	-0.00084	Rcsd1	0.713606
Ppfia4	OK	0.612939	-0.28699	-0.00099	Ppfia4	0.720366
Ndufa10	OK	0	70.3366	0.22864	Ndufa10	0
Creg1	OK	0	116.597	0.379098	Creg1	0
Tmem183a	OK	1.47e-39	13.1085	0.042503	Tmem183a	9.18e-39
Gm16565	OK	0.624912	-0.31841	-0.00109	Gm16565	0.725432
Sema4c	OK	0.763646	-0.71808	-0.00238	Sema4c	0.80449
D430040D24Rik	OK	0.560064	-0.15113	-0.00056	D430040D24Rik	0.711331
Cops9	OK	0	60.2243	0.195751	Cops9	0
Cyb5r1	OK	0.219022	0.775501	0.002392	Cyb5r1	0.373183
Otos	FAIL	NA	NA	NA	Otos	1
Fam178b	OK	0.531517	-0.07908	-0.00034	Fam178b	0.711331
Cox5b	OK	0	91.5906	0.297697	Cox5b	0
Gpc1	OK	0.214241	0.791793	0.002411	Gpc1	0.366019
Adipor1	OK	4.67e-58	16.0195	0.051969	Adipor1	3.43e-57
Gm37935	OK	0.685565	-0.48332	-0.00163	Gm37935	0.755529
Actr1b	OK	2.54e-41	13.4129	0.043493	Actr1b	1.62e-40
Ankmy1	OK	0.627101	-0.32418	-0.0011	Ankmy1	0.72624
Cd247	OK	0.622052	-0.31088	-0.00108	Cd247	0.724634
Dusp28	OK	3.13e-16	8.08398	0.026146	Dusp28	1.39e-15
5033417F24Rik	OK	0.308569	0.499909	0.00146	5033417F24Rik	0.494996
Klhl12	OK	0.062693	1.53255	0.004854	Klhl12	0.125189
Gm37469	FAIL	NA	NA	NA	Gm37469	1
Rabif	OK	0.014165	2.19269	0.006998	Rabif	0.031865
Zap70	OK	0.584832	-0.21427	-0.00077	Zap70	0.712277
Rnpepl1	OK	3.37e-77	18.5603	0.060238	Rnpepl1	2.81e-76
9430060I03Rik	OK	0.573436	-0.18513	-0.00073	9430060I03Rik	0.711331
Adam23	FAIL	NA	NA	NA	Adam23	1
Capn10	OK	0.834653	-0.97272	-0.00329	Capn10	0.857768
Gpr35	OK	0.665936	-0.42872	-0.00145	Gpr35	0.743813
Tmem131	OK	2.9e-15	7.80805	0.025262	Tmem131	1.26e-14
Kdm5b	OK	1.96e-05	4.1119	0.01324	Kdm5b	5.92e-05
Gm38115	OK	0.746119	-0.66233	-0.00227	Gm38115	0.793526
F830112A20Rik	OK	0.035911	1.80025	0.005516	F830112A20Rik	0.075299
Fastkd2	OK	3.7e-06	4.482	0.014444	Fastkd2	1.17e-05
Syt2	OK	0.523661	-0.05934	-0.00028	Syt2	0.711331
Klf7	OK	0.000278	3.4521	0.011095	Klf7	0.000771
Ppp1r12b	OK	1.2e-160	26.9819	0.087585	Ppp1r12b	1.43e-159
Gm37949	OK	0.066858	1.49961	0.004669	Gm37949	0.132476
Gm37677	OK	0.001277	3.01676	0.009655	Gm37677	0.003311
Ube2t	OK	0.541591	-0.10444	-0.00046	Ube2t	0.711331
Ptprv	FAIL	NA	NA	NA	Ptprv	1
Creb1	OK	1.51e-08	5.54016	0.017887	Creb1	5.37e-08
Mettl21a	OK	0.093227	1.32114	0.004163	Mettl21a	0.178227
2810408I11Rik	OK	0.716459	-0.57235	-0.00198	2810408I11Rik	0.773302
Ptpn7	OK	0.536097	-0.09061	-0.00034	Ptpn7	0.711331
Ccnyl1	OK	0.00249	2.80828	0.008989	Ccnyl1	0.006244
Arl8a	OK	3.22e-17	8.35682	0.02705	Arl8a	1.47e-16
Gm15445	OK	0.241671	0.700938	0.002125	Gm15445	0.405709
Fzd5	OK	0.002573	2.7978	0.008962	Fzd5	0.006436
Gm38058	OK	0.723712	-0.59391	-0.00199	Gm38058	0.778444
Gm4204	OK	0.221231	0.768044	0.00235	Gm4204	0.376382
Pou2f1	OK	9.99e-17	8.22215	0.026606	Pou2f1	4.51e-16
Plekhm3	OK	1.4e-19	8.97668	0.029034	Plekhm3	6.67e-19
Rpl10a-ps1	OK	9.57e-20	9.0181	0.029168	Rpl10a-ps1	4.59e-19
Elf3	OK	0.261219	0.639592	0.001949	Elf3	0.432545
Rnpep	OK	0.022019	2.01373	0.006419	Rnpep	0.047954
Cryga	OK	0.021924	2.01554	0.006399	Cryga	0.047757
Timm17a	OK	0	42.5929	0.138406	Timm17a	0
Lmod1	OK	5.58e-107	21.9385	0.071159	Lmod1	5.45e-106
D630023F18Rik	OK	0	51.4362	0.167166	D630023F18Rik	0
Shisa4	OK	0.905826	-1.31548	-0.00437	Shisa4	0.915101
Kif1a	FAIL	NA	NA	NA	Kif1a	1
Idh1	OK	0	65.3243	0.212313	Idh1	0
Mab21l4	OK	0.001549	2.95789	0.009465	Mab21l4	0.00397
Ipo9	OK	0.001127	3.05453	0.009801	Ipo9	0.00294
Ildr2	OK	2.75e-185	29.0062	0.094214	Ildr2	3.5e-184
Gm15853	OK	0.912159	-1.35417	-0.00445	Gm15853	0.92056
Tada1	OK	0.004366	2.62237	0.008396	Tada1	0.010608
Sned1	OK	0.437762	0.156645	0.000376	Sned1	0.656415
Pogk	OK	0.014302	2.18889	0.006984	Pogk	0.032142
Mterf4	OK	0.05361	1.61081	0.005108	Mterf4	0.108661
Gm28535	OK	0.685898	-0.48426	-0.00163	Gm28535	0.755741
Pikfyve	OK	2.29e-60	16.3469	0.053038	Pikfyve	1.71e-59
Pask	OK	0.610793	-0.28139	-0.00103	Pask	0.719623
Fam78b	OK	0.527783	-0.0697	-0.00032	Fam78b	0.711331
Ppp1r7	OK	7.1e-34	12.0757	0.039137	Ppp1r7	4.18e-33
Nav1	OK	0.344836	0.399301	0.001139	Nav1	0.542603
2610012C04Rik	FAIL	NA	NA	NA	2610012C04Rik	1
Gm37333	FAIL	NA	NA	NA	Gm37333	1
Csrp1	OK	0.601147	-0.25632	-0.00096	Csrp1	0.71707
Phlda3	OK	0.000127	3.65742	0.011733	Phlda3	0.000363
Uck2	OK	0.063758	1.52397	0.004789	Uck2	0.127057
Inpp4a	OK	0.002303	2.8334	0.009076	Inpp4a	0.005799
Coa5	OK	9.93e-62	16.537	0.05365	Coa5	7.5e-61
Tmco1	OK	0	84.1967	0.273721	Tmco1	0
Aldh9a1	OK	4.37e-286	36.1264	0.117373	Aldh9a1	6.99e-285
Unc50	OK	2.77e-66	17.1573	0.055668	Unc50	2.15e-65
Mgst3	OK	0	98.5413	0.32037	Mgst3	0
Lrrc52	OK	0.69698	-0.51573	-0.00173	Lrrc52	0.762539
Lad1	OK	8.78e-23	9.75505	0.031595	Lad1	4.43e-22
Rxrg	OK	0.002162	2.85344	0.009116	Rxrg	0.005464
Lmx1a	OK	0.524574	-0.06164	-0.00027	Lmx1a	0.711331
Mgat4a	OK	4.64e-38	12.8442	0.041633	Mgat4a	2.85e-37
4930594C11Rik	OK	0.73465	-0.62694	-0.0021	4930594C11Rik	0.7862
Gm43213	OK	0.865016	-1.10314	-0.00364	Gm43213	0.881142
Hdlbp	OK	1.23e-74	18.2404	0.059198	Hdlbp	1.01e-73
Cracdl	OK	0.003403	2.70616	0.008541	Cracdl	0.00839
Pbx1	OK	0	44.6933	0.145233	Pbx1	0
Gm37524	OK	0.003664	2.68154	0.008567	Gm37524	0.008995
Gm38381	OK	0.59964	-0.25241	-0.00095	Gm38381	0.716579
Map2	OK	0.732287	-0.61974	-0.00207	Map2	0.784539
Nuf2	OK	0.58769	-0.22161	-0.00077	Nuf2	0.713264
Rgs5	OK	0.777718	-0.76451	-0.00257	Rgs5	0.81474
Rgs4	OK	0.525622	-0.06427	-0.00027	Rgs4	0.711331
Septin2.1	OK	0.421336	0.198478	0.000515	Septin2.1	0.637767
Hsd17b7	OK	1.3e-07	5.15071	0.016615	Hsd17b7	4.43e-07
3110045C21Rik	OK	0.003188	2.72783	0.008734	3110045C21Rik	0.007889
Farp2	OK	1.08e-25	10.4134	0.033712	Farp2	5.67e-25
Tsga10	OK	0.125137	1.14968	0.003606	Tsga10	0.230865
Ddr2	OK	0.531608	-0.07931	-0.00034	Ddr2	0.711331
Lipt1	OK	0.095246	1.30913	0.004122	Lipt1	0.181561
Stk25	OK	0.012964	2.22728	0.007115	Stk25	0.029388
Mitd1	OK	0.044773	1.6978	0.00539	Mitd1	0.092177
Bok	OK	0.603259	-0.26179	-0.00098	Bok	0.717711
Mrpl30	OK	0	51.7572	0.168213	Mrpl30	0
Thap4	OK	2.48e-44	13.9175	0.045134	Thap4	1.62e-43
Gm10550	OK	0.674132	-0.45135	-0.00152	Gm10550	0.748566
Rpe	OK	5.95e-11	6.44048	0.020811	Rpe	2.31e-10
Uap1	OK	3.75e-36	12.4997	0.040524	Uap1	2.25e-35
Gm37748	OK	0.737448	-0.6355	-0.00212	Gm37748	0.788089
Atg4b	OK	1.43e-05	4.18463	0.013476	Atg4b	4.35e-05
Dtymk	OK	9.93e-29	11.0588	0.035836	Dtymk	5.48e-28
Txndc9	OK	5.33e-76	18.4113	0.059751	Txndc9	4.41e-75
Uhmk1	OK	5.44e-93	20.421	0.066285	Uhmk1	4.94e-92
Kansl1l	OK	0	53.4362	0.173668	Kansl1l	0
Gm6345	OK	0.000148	3.61822	0.011394	Gm6345	0.000421
Gm37570	OK	0.002823	2.76763	0.00885	Gm37570	0.00703
Gm38387	OK	2.44e-05	4.06107	0.013052	Gm38387	7.32e-05
Gm38162	OK	0.404068	0.24283	0.000656	Gm38162	0.61678
Ing5	OK	0.002429	2.81634	0.009024	Ing5	0.006095
Sh2d1b1	OK	0.57805	-0.19691	-0.00071	Sh2d1b1	0.711486
6820402A03Rik	OK	1.17e-10	6.33759	0.020464	6820402A03Rik	4.48e-10
Gm37285	OK	0.233652	0.726871	0.002177	Gm37285	0.394343
Gm37755	OK	0.735615	-0.62989	-0.00209	Gm37755	0.786932
Gm38218	OK	0.604618	-0.26532	-0.00092	Gm38218	0.717982
Gm7694	OK	0.676794	-0.45875	-0.00162	Gm7694	0.750085
Eif5b	OK	1.81e-140	25.2041	0.081848	Eif5b	2.02e-139
Acadl	OK	0	52.2522	0.169822	Acadl	0
Gm15793	OK	0.610772	-0.28133	-0.00096	Gm15793	0.719623
D2hgdh	OK	0.231237	0.73478	0.00226	D2hgdh	0.390756
Rev1	OK	1.52e-26	10.5983	0.034327	Rev1	8.1e-26
Nos1ap	OK	1.82e-233	32.6036	0.105871	Nos1ap	2.63e-232
Pdcd1	FAIL	NA	NA	NA	Pdcd1	1
Gm7299	OK	0.683476	-0.47744	-0.00164	Gm7299	0.754004
Olfml2b	OK	0.535526	-0.08917	-0.00036	Olfml2b	0.711331
Fam174a	OK	4.82e-29	11.1235	0.036043	Fam174a	2.67e-28
BC055308	OK	0.851942	-1.0448	-0.00348	BC055308	0.871244
Gm15427	OK	0.000626	3.22666	0.010326	Gm15427	0.001679
Atf6	OK	1.88e-41	13.4352	0.043559	Atf6	1.2e-40
St8sia4	OK	0.745571	-0.66062	-0.0022	St8sia4	0.793145
Gm37642	FAIL	NA	NA	NA	Gm37642	1
Gm9929	OK	2.32e-08	5.46461	0.017525	Gm9929	8.17e-08
Lancl1	OK	0.000858	3.13547	0.010066	Lancl1	0.002268
Dusp12	OK	0.003645	2.68332	0.008595	Dusp12	0.008955
Aff3	OK	0.541272	-0.10364	-0.0004	Aff3	0.711331
Gm26620	OK	0.568263	-0.17195	-0.00069	Gm26620	0.711331
Slco4c1	OK	0.858331	-1.07285	-0.00016	Slco4c1	0.875661
Panct2	OK	0.530575	-0.07672	-0.0003	Panct2	0.711331
Gm16152	FAIL	NA	NA	NA	Gm16152	1
Tnnt2	OK	0.563083	-0.15879	-0.00057	Tnnt2	0.711331
Fcrla	OK	3.02e-57	15.903	0.051069	Fcrla	2.21e-56
Gm2962	OK	0.642558	-0.36531	-0.00129	Gm2962	0.731871
Macir	OK	3.06e-25	10.3135	0.033401	Macir	1.6e-24
Pdcl3	OK	2.7e-91	20.2294	0.065661	Pdcl3	2.42e-90
Erbb4	OK	0.102742	1.26608	0.003941	Erbb4	0.194351
Gm37309	OK	0.106745	1.24402	0.003885	Gm37309	0.200639
Gm15670	FAIL	NA	NA	NA	Gm15670	1
Gm19335	FAIL	NA	NA	NA	Gm19335	1
Gm37735	OK	0.515928	-0.03994	-0.00022	Gm37735	0.711331
Gm37769	OK	0.295832	0.536426	-0.00011	Gm37769	0.478691
Fcgr2b	OK	8.34e-06	4.30529	0.013873	Fcgr2b	2.58e-05
Gm37061	OK	0.515373	-0.03854	-0.00021	Gm37061	0.711331
Gm38204	OK	0.001746	2.92073	0.009272	Gm38204	0.004451
Gm10522	OK	0.054121	1.60615	0.005083	Gm10522	0.109551
Fcgr4	OK	0.195549	0.857629	0.002557	Fcgr4	0.338526
Npas2	OK	1.62e-11	6.63553	0.021434	Npas2	6.37e-11
Gm3617	OK	0.591969	-0.23261	-0.00088	Gm3617	0.713957
Igfn1	OK	0.15194	1.02815	-9.89e-05	Igfn1	0.27271
Fcgr3	OK	0.439913	0.15119	0.00035	Fcgr3	0.658953
Ikzf2	OK	0.000537	3.2706	0.010504	Ikzf2	0.001446
Tmem9	OK	3.3e-75	18.3123	0.059423	Tmem9	2.72e-74
Rpl31	OK	0	54.7	0.177781	Rpl31	0
Gm29112	OK	0.554873	-0.13798	-0.00049	Gm29112	0.711331
Gm28112	OK	0.810837	-0.88098	-0.00294	Gm28112	0.840118
Ppip5k2	OK	0.008228	2.39865	0.00767	Ppip5k2	0.019221
Cfap126	OK	0.768763	-0.73478	-0.00251	Cfap126	0.808719
Sdhc	OK	0	59.1639	0.192302	Sdhc	0
Gin1	OK	0.001104	3.06073	0.009823	Gin1	0.002884
Tbc1d8	OK	0.120509	1.17245	0.00367	Tbc1d8	0.223261
Bard1	OK	0.765056	-0.72266	-0.00241	Bard1	0.805652
Cnot11	OK	0.000321	3.41305	0.010966	Cnot11	0.000885
Gm15832	OK	0.271459	0.608406	0.001838	Gm15832	0.44669
Pcp4l1	OK	0.648522	-0.38133	-0.0013	Pcp4l1	0.734604
Rnf149	OK	8.32e-05	3.76518	0.012112	Rnf149	0.00024
Gm23722	OK	0.036577	1.79187	0.005626	Gm23722	0.07662
Creg2	FAIL	NA	NA	NA	Creg2	1
Pam	OK	0	37.9883	0.123424	Pam	0
Gm37140	OK	0.080792	1.39976	0.004405	Gm37140	0.156915
Btf3-ps1	OK	0.61658	-0.29651	-0.00098	Btf3-ps1	0.721831
B230216N24Rik	OK	3.49e-10	6.16646	0.019919	B230216N24Rik	1.32e-09
1810006J02Rik	OK	0.360315	0.357617	-0.00012	1810006J02Rik	0.560703
Atic	OK	2.02e-08	5.489	0.017711	Atic	7.14e-08
Nr1i3	OK	0.691944	-0.50137	-0.00172	Nr1i3	0.759577
Tomm40l	OK	0.076332	1.43019	0.00452	Tomm40l	0.149138
Cacna1s	OK	0.5	-3.77e-15	-0.00013	Cacna1s	0.711331
Apoa2	OK	3.25e-31	11.5609	0.037456	Apoa2	1.85e-30
Fcer1g	OK	0.850978	-1.04064	-0.0035	Fcer1g	0.870547
Gm28187	FAIL	NA	NA	NA	Gm28187	1
Kif21b	OK	0.237811	0.713363	0.002138	Kif21b	0.399984
Gm29013	OK	0.381464	0.301639	0.000807	Gm29013	0.588395
Ndufs2	OK	0	81.4969	0.264937	Ndufs2	0
Rnf152	OK	1.81e-06	4.63197	0.014935	Rnf152	5.84e-06
Gm17634	OK	7.15e-08	5.2613	0.016956	Gm17634	2.46e-07
Capza1-ps1	OK	0.531951	-0.08018	-0.00033	Capza1-ps1	0.711331
Mroh3	OK	0.149232	1.03973	0.003192	Mroh3	0.268587
Adamts4	OK	0.591733	-0.232	-0.00083	Adamts4	0.71394
Inava	OK	0.041424	1.73439	0.005508	Inava	0.085758
Pign	OK	1.24e-38	12.9456	0.041959	Pign	7.7e-38
Gm28404	OK	0.883791	-1.19416	-0.00395	Gm28404	0.897561
Camsap2	OK	0.001468	2.97428	0.009542	Camsap2	0.003774
9230116N13Rik	OK	0.670769	-0.44204	-0.00155	9230116N13Rik	0.746529
Ddx59	OK	0.065844	1.50748	0.004763	Ddx59	0.130647
Kif14	OK	0.167988	0.962148	-0.0001	Kif14	0.297505
Zfp281	OK	0.3139	0.484825	0.001448	Zfp281	0.502091
Gm19705	OK	2.07e-06	4.60448	0.014813	Gm19705	6.64e-06
Platr22	OK	0.640621	-0.36012	-0.00121	Platr22	0.730948
Nr5a2	FAIL	NA	NA	NA	Nr5a2	1
Gm4258	OK	6.59e-36	12.4547	0.040335	Gm4258	3.95e-35
Gm37298	OK	0.133944	1.10794	0.003449	Gm37298	0.245079
Gm37124	OK	0.532766	-0.08223	-0.00039	Gm37124	0.711331
A130050O07Rik	OK	0.393916	0.269127	0.000732	A130050O07Rik	0.604361
Gm26930	OK	0.559029	-0.14851	-0.00061	Gm26930	0.711331
Map4k4	OK	0.001607	2.94643	0.009443	Map4k4	0.004114
D130019J16Rik	OK	0.022348	2.00751	0.006372	D130019J16Rik	0.048622
Gm37534	OK	0.011706	2.26665	0.007174	Gm37534	0.026752
Mir181a-1hg	OK	1.68e-05	4.14731	0.012254	Mir181a-1hg	5.09e-05
Relch	OK	2.32e-49	14.7224	0.047748	Relch	1.59e-48
Gm37566	OK	0.163529	0.980057	0.003036	Gm37566	0.290635
Il1r2	OK	0.558903	-0.14819	-0.00054	Il1r2	0.711331
Gm16894	OK	0.003812	2.6683	0.008391	Gm16894	0.00933
Gm37347	OK	0.504148	-0.0104	-0.00013	Gm37347	0.711331
Tnfrsf11a	OK	0.045965	1.68531	0.005335	Tnfrsf11a	0.09446
Gm7160	OK	0.175921	0.931024	0.002887	Gm7160	0.309379
Xkr4	OK	0.670848	-0.44226	-0.0015	Xkr4	0.746556
Gm19938	OK	0.004775	2.5917	0.007967	Gm19938	0.011544
Rp1	OK	0.040029	1.75035	0.004962	Rp1	0.083092
Il1r1	OK	0.200189	0.840948	0.002494	Il1r1	0.345316
Gm38070	FAIL	NA	NA	NA	Gm38070	1
Sox17	OK	0.641354	-0.36208	-0.00129	Sox17	0.731349
Gm37587	FAIL	NA	NA	NA	Gm37587	1
Gm6085	OK	0.755918	-0.69323	-0.00232	Gm6085	0.801038
Gm6119	OK	2e-07	5.06918	0.014662	Gm6119	6.77e-07
Zcchc2	OK	0.00892	2.36891	0.007572	Zcchc2	0.020739
Il1rl2	FAIL	NA	NA	NA	Il1rl2	1
Phlpp1	OK	2.71e-145	25.6403	0.083226	Phlpp1	3.09e-144
Gm38235	OK	0.076278	1.43056	0.004484	Gm38235	0.149086
Bcl2	OK	3.23e-06	4.51096	0.014534	Bcl2	1.03e-05
Mrpl15	OK	6.34e-90	20.0731	0.065156	Mrpl15	5.64e-89
Gm37144	OK	0.570551	-0.17778	-0.0007	Gm37144	0.711331
Kdsr	OK	7.77e-69	17.4954	0.056766	Kdsr	6.15e-68
Il1rl1	OK	0.520326	-0.05097	-0.00025	Il1rl1	0.711331
Vps4b	OK	2.71e-35	12.3415	0.040006	Vps4b	1.62e-34
Serpinb5	FAIL	NA	NA	NA	Serpinb5	1
Il18r1	OK	0.573381	-0.18499	-0.00066	Il18r1	0.711331
Ptprc	OK	0.154814	1.01601	0.003148	Ptprc	0.277223
Il18rap	OK	0.571805	-0.18097	-0.00062	Il18rap	0.711331
A130071D04Rik	OK	0.6149	-0.29211	-0.001	A130071D04Rik	0.721338
B930036N10Rik	OK	0.000953	3.10453	0.009876	B930036N10Rik	0.002504
Alyref2	OK	0.891383	-1.23392	-0.00413	Alyref2	0.903824
Slc9a4	OK	0.528318	-0.07104	-0.00029	Slc9a4	0.711331
Atp6v1g3	OK	0.346629	0.394439	0.001151	Atp6v1g3	0.544999
Lypla1	OK	7.33e-150	26.0467	0.084588	Lypla1	8.42e-149
Slc9a2	OK	0.000181	3.567	0.01146	Slc9a2	0.000509
Gm37988	OK	0.675205	-0.45433	-0.00154	Gm37988	0.74924
Mfsd9	OK	0.06924	1.48147	0.004682	Mfsd9	0.136744
Nek7	OK	3.69e-69	17.5377	0.056911	Nek7	2.93e-68
Gm37080	OK	0.705481	-0.54023	-0.00186	Gm37080	0.766013
Gm37101	OK	0.644924	-0.37165	-0.00133	Gm37101	0.732978
Tmem182	FAIL	NA	NA	NA	Tmem182	1
Tcea1	OK	8.28e-48	14.4785	0.046958	Tcea1	5.59e-47
Cd244a	OK	0.536975	-0.09282	-0.00039	Cd244a	0.711331
Fn1	OK	0.146235	1.05272	0.003266	Fn1	0.263897
Pantr1	OK	0.638162	-0.35355	-0.00127	Pantr1	0.730702
Gm20646	OK	0.537266	-0.09355	-0.00038	Gm20646	0.711331
Pou3f3	OK	1.19e-32	11.8416	0.038146	Pou3f3	6.91e-32
Pantr2	OK	0.531301	-0.07854	-0.00028	Pantr2	0.711331
Gm8885	OK	0.567606	-0.17028	-0.00063	Gm8885	0.711331
Mreg	OK	0.028707	1.90014	0.005998	Mreg	0.061314
Gm25360	OK	0.000291	3.43951	0.009456	Gm25360	0.000806
2310009B15Rik	OK	4.05e-15	7.76586	0.025119	2310009B15Rik	1.76e-14
Serpinb8	OK	9.6e-50	14.7818	0.047929	Serpinb8	6.59e-49
Gm37045	OK	0.797434	-0.83249	-0.00276	Gm37045	0.829818
Mrps9	OK	2.48e-21	9.40993	0.030473	Mrps9	1.22e-20
Ly9	OK	0.553044	-0.13336	-0.00051	Ly9	0.711331
Pecr	OK	0	55.588	0.180668	Pecr	0
Tmem169	OK	8.05e-05	3.77335	0.012131	Tmem169	0.000233
Xrcc5	OK	1.94e-23	9.90721	0.032091	Xrcc5	9.87e-23
Atp6v1h	OK	1.94e-11	6.60858	0.021365	Atp6v1h	7.62e-11
Tgfbrap1	OK	0.00874	2.37644	0.007599	Tgfbrap1	0.02035
8430432A02Rik	OK	0.82125	-0.92014	-0.00306	8430432A02Rik	0.847366
AI597479	OK	0.398314	0.257714	0.000708	AI597479	0.609635
Slamf7	OK	0.714277	-0.56592	-0.00189	Slamf7	0.77174
Gm37787	FAIL	NA	NA	NA	Gm37787	1
Fhl2	OK	0.189569	0.879485	0.002724	Fhl2	0.329712
Cd48	OK	0.137489	1.09167	0.003328	Cd48	0.250462
Gm37010	FAIL	NA	NA	NA	Gm37010	1
Dennd1b	OK	4.49e-39	13.0237	0.042221	Dennd1b	2.79e-38
Nck2	OK	8.37e-27	10.6538	0.034483	Nck2	4.49e-26
Gm38228	OK	0.211581	0.800947	0.002394	Gm38228	0.362135
Gm37423	OK	0.734005	-0.62497	-0.00216	Gm37423	0.785794
Ecrg4	OK	0.659345	-0.41068	-0.00138	Ecrg4	0.740332
Slamf1	OK	0.807314	-0.86804	-0.00286	Slamf1	0.837386
Gm37470	OK	0.004691	2.59779	0.008274	Gm37470	0.011349
Gm43544	OK	0.190353	0.876596	0.002656	Gm43544	0.330867
Gm37718	OK	0.062581	1.53346	0.004812	Gm37718	0.125012
Smarcal1	OK	0.341605	0.408087	0.001198	Smarcal1	0.538462
Crb1	OK	5.94e-08	5.29544	0.017047	Crb1	2.05e-07
Rb1cc1	OK	1.95e-11	6.60762	0.021363	Rb1cc1	7.67e-11
Zbtb41	OK	7.77e-15	7.68306	0.024859	Zbtb41	3.34e-14
4732440D04Rik	OK	1.58e-33	12.0095	0.038922	4732440D04Rik	9.29e-33
Rpl37a	OK	0	87.9771	0.285947	Rpl37a	0
Igfbp2	OK	0.581075	-0.20464	-0.0007	Igfbp2	0.711721
Igfbp5	OK	1.36e-228	32.258	0.104789	Igfbp5	1.93e-227
Vangl2	OK	0.917426	-1.38796	-0.0046	Vangl2	0.925144
Aspm	OK	0.891379	-1.2339	-0.00406	Aspm	0.903824
6030407O03Rik	OK	0.508482	-0.02126	-0.0002	6030407O03Rik	0.711331
F13b	OK	0	60.7196	0.197362	F13b	0
Ncstn	OK	4.03e-09	5.76729	0.018624	Ncstn	1.47e-08
Gm5837	OK	0.582326	-0.20785	-0.00075	Gm5837	0.711721
Copa	OK	8.59e-42	13.493	0.043757	Copa	5.49e-41
Gm38164	OK	0.722433	-0.59008	-0.00197	Gm38164	0.777724
Gm37756	OK	0.017577	2.10658	0.006503	Gm37756	0.038945
Pex19	OK	5.31e-13	7.12218	0.023032	Pex19	2.18e-12
Tns1	OK	4.39e-103	21.5266	0.069878	Tns1	4.2e-102
Cfh	OK	0.776941	-0.7619	-0.00254	Cfh	0.814384
Dcaf8	OK	0.064268	1.5199	0.004815	Dcaf8	0.127896
Pea15a	OK	0.411729	0.223101	0.000595	Pea15a	0.626522
Rufy4	OK	0.612228	-0.28513	-0.00099	Rufy4	0.71998
Cxcr2	OK	0.023067	1.99417	0.006062	Cxcr2	0.050054
Casq1	OK	0.536534	-0.0917	-0.00036	Casq1	0.711331
Kcnt2	OK	0.319346	0.469527	0.001311	Kcnt2	0.50918
Gm5835	OK	0.737683	-0.63622	-0.00212	Gm5835	0.788128
Cdc73	OK	5.08e-16	8.02484	0.025967	Cdc73	2.25e-15
Arpc2	OK	0	48.8246	0.158674	Arpc2	0
B3galt2	OK	0.059482	1.55914	0.004783	B3galt2	0.119329
Igsf8	OK	1.19e-06	4.71774	0.015202	Igsf8	3.88e-06
Aamp	OK	2.45e-288	36.2694	0.117837	Aamp	3.94e-287
Glrx2	OK	2.95e-239	33.0097	0.107234	Glrx2	4.29e-238
Ro60	OK	3.64e-27	10.7309	0.034763	Ro60	1.96e-26
Atp1a2	OK	0.639685	-0.35762	-0.00014	Atp1a2	0.730702
Kcnj9	FAIL	NA	NA	NA	Kcnj9	1
Kcnj10	OK	0.778127	-0.76588	-0.0026	Kcnj10	0.814894
Pigm	OK	0.014756	2.17659	0.006947	Pigm	0.033095
Slamf9	OK	0.490615	0.023527	-5.29e-05	Slamf9	0.711331
Pnkd	OK	0	38.5392	0.125221	Pnkd	0
Uchl5	OK	8.42e-47	14.3182	0.046434	Uchl5	5.64e-46
Gm29170	OK	0.065237	1.51223	0.004771	Gm29170	0.129586
Rgs2	OK	0.887326	-1.21243	-0.00406	Rgs2	0.900289
Tmbim1	OK	0.003116	2.73533	0.008759	Tmbim1	0.007724
Gm29358	OK	0.814596	-0.89496	-0.00299	Gm29358	0.842637
Gm37931	OK	0.723711	-0.5939	-0.00198	Gm37931	0.778444
Igsf9	OK	9.48e-05	3.73244	0.012004	Igsf9	0.000273
Rgs1	OK	0.81952	-0.91354	-0.00308	Rgs1	0.846189
Catip	FAIL	NA	NA	NA	Catip	1
Tagln2	OK	0	59.6218	0.193792	Tagln2	0
Gm37125	OK	0.591168	-0.23055	-0.00081	Gm37125	0.713729
Rgs18	FAIL	NA	NA	NA	Rgs18	1
Slc11a1	OK	0.683419	-0.47728	-0.00161	Slc11a1	0.754004
A230059L01Rik	OK	0.648372	-0.38093	-0.00131	A230059L01Rik	0.734538
Cfap45	OK	0.647265	-0.37795	-0.00128	Cfap45	0.734284
Ctdsp1	OK	4.01e-32	11.7392	0.038049	Ctdsp1	2.31e-31
Gm15443	OK	0.429069	0.178745	0.00044	Gm15443	0.645533
4933439K11Rik	OK	0.529482	-0.07397	-0.0003	4933439K11Rik	0.711331
Vsig8	OK	0.150615	1.0338	0.003176	Vsig8	0.270626
Slamf8	OK	0.519247	-0.04826	-0.00022	Slamf8	0.711331
Fcrl6	FAIL	NA	NA	NA	Fcrl6	1
Dusp23	OK	1.1e-06	4.73463	0.01526	Dusp23	3.57e-06
Vil1	OK	1.85e-58	16.077	0.052161	Vil1	1.36e-57
Apcs	OK	0.000146	3.6222	0.01162	Apcs	0.000415
Pla2g4a	OK	0.695559	-0.51167	-0.0017	Pla2g4a	0.761831
Ptgs2	OK	0.279215	0.585175	0.001692	Ptgs2	0.457117
Ptgs2os2	FAIL	NA	NA	NA	Ptgs2os2	1
Usp37	OK	6.43e-11	6.4288	0.020769	Usp37	2.49e-10
Gm37733	OK	0.341526	0.408303	0.001191	Gm37733	0.538377
Cadm3	FAIL	NA	NA	NA	Cadm3	1
Cnot9	OK	0.402294	0.247413	0.000675	Cnot9	0.614463
Aim2	OK	0.56708	-0.16894	-0.00061	Aim2	0.711331
Ifi206	OK	0.522427	-0.05624	-0.00026	Ifi206	0.711331
Ifi214	OK	0.816337	-0.90149	-0.00015	Ifi214	0.843912
Ifi213	OK	0.676154	-0.45697	-0.00154	Ifi213	0.749733
Ifi209	OK	0.602947	-0.26098	-0.0009	Ifi209	0.71759
Ifi208	OK	0.593968	-0.23777	-0.00083	Ifi208	0.714497
Ifi207	OK	0.261057	0.640089	0.001898	Ifi207	0.432311
Ifi204	OK	0.589017	-0.22502	-0.0008	Ifi204	0.7135
Ifi203-ps	OK	0.105347	1.25166	-9.25e-05	Ifi203-ps	0.198287
Mndal	OK	0.159136	0.998014	0.003061	Mndal	0.283974
Odr4	OK	1.13e-32	11.8455	0.038396	Odr4	6.59e-32
Ifi211	OK	0.616575	-0.2965	-0.00103	Ifi211	0.721831
Plcd4	OK	0.019064	2.07347	0.006531	Plcd4	0.041947
Ifi203	OK	0.536387	-0.09133	-0.00042	Ifi203	0.711331
Ifi205	FAIL	NA	NA	NA	Ifi205	1
Zfp142	OK	0.030472	1.8739	0.005962	Zfp142	0.064787
Tpr	OK	3.03e-23	9.8623	0.031948	Tpr	1.54e-22
Bcs1l	OK	0.177623	0.924463	0.002875	Bcs1l	0.312033
Fmn2	OK	0.552449	-0.13185	-0.00049	Fmn2	0.711331
Grem2	OK	0.5209	-0.05241	-0.00024	Grem2	0.711331
Rnf25	OK	0.095343	1.30855	0.004124	Rnf25	0.181677
Prg4	OK	0.547358	-0.11899	-0.00046	Prg4	0.711331
Fh1	OK	0	49.8572	0.162032	Fh1	0
Kmo	OK	2.92e-23	9.86591	0.031958	Kmo	1.49e-22
Opn3	OK	0.791091	-0.81021	-0.00269	Opn3	0.824699
Stk36	OK	0.822986	-0.9268	-0.00313	Stk36	0.848671
Chml	OK	0.212482	0.797839	0.002454	Chml	0.363483
Hmcn1	OK	0.677228	-0.45996	-0.00155	Hmcn1	0.750327
Ttll4	OK	1.88e-39	13.0901	0.042436	Ttll4	1.17e-38
Cyp27a1	OK	0.01904	2.074	0.006616	Cyp27a1	0.041905
Prkag3	OK	6.85e-10	6.05891	0.019569	Prkag3	2.57e-09
Wnt6	OK	0.572562	-0.1829	-0.00065	Wnt6	0.711331
Wnt10a	OK	0.606756	-0.27087	-0.00093	Wnt10a	0.718511
Zfand2b	OK	6.24e-13	7.09989	0.022959	Zfand2b	2.55e-12
Abcb6	OK	1.21e-18	8.73535	0.028191	Abcb6	5.7e-18
Atg9a	OK	8.67e-41	13.3216	0.043143	Atg9a	5.49e-40
Ankzf1	OK	0.349748	0.386	0.001126	Ankzf1	0.548706
Glb1l	OK	0.002514	2.8052	0.008995	Glb1l	0.0063
Stk16	OK	7.01e-15	7.69616	0.024902	Stk16	3.02e-14
Tuba4a	OK	0	38.4467	0.12492	Tuba4a	0
Dnajb2	OK	0.219603	0.773535	0.002387	Dnajb2	0.373996
Ptprn	OK	0.585473	-0.21592	-0.00075	Ptprn	0.712354
Dnpep	OK	5.61e-25	10.2551	0.033217	Dnpep	2.93e-24
Des	OK	0.006064	2.50842	0.007639	Des	0.014423
Speg	OK	3.71e-09	5.78104	0.018642	Speg	1.35e-08
Dbi	OK	0	110.488	0.359075	Dbi	0
3110009E18Rik	OK	0.005451	2.54584	0.008137	3110009E18Rik	0.013053
Steap3	OK	0.183929	0.900492	0.002699	Steap3	0.321619
Cd84	OK	0.648144	-0.38031	-0.0013	Cd84	0.734423
Gm10521	OK	0.469114	0.077496	-0.00013	Gm10521	0.693637
Gm37065	OK	0.525157	-0.0631	-0.00027	Gm37065	0.711331
Slamf6	OK	0.537133	-0.09321	-0.00037	Slamf6	0.711331
B4galt3	OK	0.05548	1.5939	0.005053	B4galt3	0.112028
Ppox	OK	0.883565	-1.193	-0.00401	Ppox	0.897427
Ufc1	OK	0	44.8147	0.145631	Ufc1	0
Rpl27-ps1	OK	0.762768	-0.71523	-0.00015	Rpl27-ps1	0.803981
Gm20045	OK	1.53e-05	4.16941	0.013416	Gm20045	4.63e-05
Dedd	OK	0.505067	-0.0127	-0.00017	Dedd	0.711331
Nit1	OK	1.97e-33	11.9915	0.038874	Nit1	1.15e-32
Pfdn2	OK	9.93e-244	33.3199	0.108245	Pfdn2	1.46e-242
Gm37154	OK	0.320396	0.466591	0.001354	Gm37154	0.510551
Klhdc9	OK	0.002392	2.82118	0.009024	Klhdc9	0.00601
Nectin4	OK	0.567388	-0.16973	-0.00062	Nectin4	0.711331
Arhgap30	OK	4.74e-05	3.90372	0.011916	Arhgap30	0.000139
Usf1	OK	1.03e-05	4.25817	0.013713	Usf1	3.17e-05
Tstd1	OK	0	48.8354	0.158703	Tstd1	0
F11r	OK	1.02e-101	21.3802	0.069408	F11r	9.71e-101
Usp21	OK	0.342589	0.405409	0.001188	Usp21	0.539697
Gm37516	OK	0.858331	-1.07285	-0.00016	Gm37516	0.875661
Susd4	OK	0.685846	-0.48411	-0.00164	Susd4	0.755723
Tlr5	FAIL	NA	NA	NA	Tlr5	1
Disp1	OK	0.000848	3.13893	0.009996	Disp1	0.002244
BC085271	OK	0.581998	-0.20701	-0.00073	BC085271	0.711721
Brox	OK	0.000423	3.33735	0.010722	Brox	0.001153
Aida	OK	1.33e-06	4.6957	0.015137	Aida	4.31e-06
Gm37986	OK	0.561933	-0.15587	-0.00058	Gm37986	0.711331
Mia3	OK	0.544725	-0.11235	-0.00049	Mia3	0.711331
Cfap65	OK	7.13e-06	4.33992	0.013849	Cfap65	2.22e-05
Ihh	OK	8.38e-26	10.4372	0.033805	Ihh	4.42e-25
Nhej1	OK	0.016286	2.13731	0.006814	Nhej1	0.036245
Slc23a3	OK	0.730315	-0.61376	-0.00211	Slc23a3	0.783359
Cnppd1	OK	0.01325	2.21882	0.007087	Cnppd1	0.029971
Retreg2	OK	1.07e-208	30.8067	0.100066	Retreg2	1.45e-207
Taf1a	OK	0.046151	1.68338	0.005338	Taf1a	0.094797
Rd3	OK	0.60874	-0.27604	-0.00096	Rd3	0.718985
Gm26670	OK	0.072169	1.45982	0.004595	Gm26670	0.141879
Traf5	OK	5.16e-05	3.88283	0.012478	Traf5	0.000151
Gstp-ps	OK	0.056949	1.58091	0.004985	Gstp-ps	0.114749
Gm26879	OK	0.369595	0.332927	0.000949	Gm26879	0.572831
Chpf	OK	0.133932	1.108	0.00347	Chpf	0.245077
Obsl1	OK	0.005915	2.51719	0.007922	Obsl1	0.014086
Tmem198	OK	0.773951	-0.75192	-0.00251	Tmem198	0.812434
Inha	OK	0.517169	-0.04305	-0.00022	Inha	0.711331
Stk11ip	OK	0.828799	-0.94943	-0.00321	Stk11ip	0.853035
Slc4a3	OK	0.11343	1.20849	0.003758	Slc4a3	0.211707
Slc40a1	OK	3.21e-80	18.9302	0.06144	Slc40a1	2.73e-79
Serpinb10	OK	0.570956	-0.17881	-0.00013	Serpinb10	0.711331
Tdrd5	OK	0.640816	-0.36064	-0.00122	Tdrd5	0.731027
Nphs2	OK	0.610933	-0.28175	-0.00014	Nphs2	0.719631
Axdnd1	OK	0.551145	-0.12855	-0.00045	Axdnd1	0.711331
Gm2000	OK	0	42.2991	0.137084	Gm2000	0
Soat1	OK	1.43e-10	6.30591	0.020373	Soat1	5.48e-10
Wdr75	OK	0.031682	1.85663	0.005906	Wdr75	0.067109
Gm19461	OK	1.99e-11	6.60488	0.021201	Gm19461	7.8e-11
Golt1a	OK	0.006025	2.51065	0.007999	Golt1a	0.014343
Ren1	OK	0.113649	1.20735	0.003774	Ren1	0.212063
Etnk2	OK	0.026873	1.92887	0.006116	Etnk2	0.057596
Sox13	OK	0.453717	0.116276	0.000249	Sox13	0.675614
2810459M11Rik	OK	0.521599	-0.05417	-0.00025	2810459M11Rik	0.711331
Psmd1	OK	4.15e-37	12.6734	0.04109	Psmd1	2.52e-36
Gm37914	OK	0.183977	0.900314	0.002782	Gm37914	0.321676
Armc9	OK	1.23e-24	10.1791	0.032957	Armc9	6.37e-24
B3gnt7	OK	0.012756	2.23356	0.007025	B3gnt7	0.028968
Lonrf2	FAIL	NA	NA	NA	Lonrf2	1
Chst10	OK	0.778183	-0.76607	-0.00015	Chst10	0.814894
Utp25	OK	0.762183	-0.71334	-0.00245	Utp25	0.803981
Irf6	OK	1.08e-05	4.24833	0.013684	Irf6	3.31e-05
A130010J15Rik	OK	0.013265	2.21836	0.007073	A130010J15Rik	0.029998
Traf3ip3	OK	0.639372	-0.35678	-0.00122	Traf3ip3	0.730702
4930570N18Rik	FAIL	NA	NA	NA	4930570N18Rik	1
Gm10138	OK	0.323658	0.457494	0.001359	Gm10138	0.514951
Ivns1abp	OK	1.2e-13	7.32454	0.023692	Ivns1abp	5e-13
Swt1	OK	2.89e-05	4.02129	0.01295	Swt1	8.64e-05
Trmt1l	OK	2.03e-05	4.1035	0.013214	Trmt1l	6.13e-05
Gm37893	OK	7.25e-06	4.33608	0.013914	Gm37893	2.25e-05
Rnf2	OK	2.85e-06	4.53708	0.014619	Rnf2	9.09e-06
Gm36527	OK	0.757377	-0.69789	-0.00238	Gm36527	0.801863
Atp5e	OK	0	62.5729	0.203345	Atp5e	0
Rtf1	OK	2.08e-09	5.87808	0.018988	Rtf1	7.64e-09
Prelid3b	OK	1.59e-32	11.8173	0.038299	Prelid3b	9.2e-32
Itpka	OK	0.349895	0.385605	0.001089	Itpka	0.548882
Surf2	OK	0.253738	0.662773	0.002026	Surf2	0.42272
Angpt4	FAIL	NA	NA	NA	Angpt4	1
Gm14154	OK	0.622357	-0.31168	-0.00107	Gm14154	0.724691
Zfp831	OK	0.530292	-0.076	-0.0003	Zfp831	0.711331
Edn3	OK	0.549459	-0.1243	-0.00047	Edn3	0.711331
Surf4	OK	3.55e-292	36.5122	0.118624	Surf4	5.75e-291
Fam110a	OK	0.345908	0.396392	0.001156	Fam110a	0.544052
Gm14393	OK	0.545338	-0.11389	-0.00049	Gm14393	0.711331
Fam171a1	OK	8.67e-05	3.75485	0.012077	Fam171a1	0.00025
Gm14387	OK	0.741169	-0.64695	-0.00216	Gm14387	0.790365
Gm14399	OK	0.000446	3.32238	0.01064	Gm14399	0.001214
Gm14443	OK	0.095953	1.30496	0.004095	Gm14443	0.182709
Slc52a3	OK	0.020779	2.03793	0.006452	Slc52a3	0.045395
Gm14391	OK	0.342629	0.405299	0.001182	Gm14391	0.539721
Srxn1	OK	8.16e-35	12.2523	0.039714	Srxn1	4.85e-34
Tcf15	FAIL	NA	NA	NA	Tcf15	1
Rps15a-ps7	OK	0.00605	2.50924	0.007493	Rps15a-ps7	0.014394
Rexo4	OK	0.337448	0.419438	0.001235	Rexo4	0.533117
Gm4631	OK	0.159065	0.998309	0.003114	Gm4631	0.28394
Nmt2	OK	0.425881	0.186871	0.000479	Nmt2	0.643218
Zfp968	OK	0.287876	0.559601	0.001681	Zfp968	0.468735
Rpp38	OK	0.009528	2.34442	0.007485	Rpp38	0.022042
Acbd7	OK	0.056271	1.58687	0.004849	Acbd7	0.11349
Gm4724	OK	0.735784	-0.6304	-0.00209	Gm4724	0.786956
Csnk2a1	OK	2.77e-31	11.5747	0.037517	Csnk2a1	1.58e-30
Meig1	OK	0.668086	-0.43463	-0.00145	Meig1	0.745057
Gm6710	OK	0.000338	3.39887	0.010891	Gm6710	0.000931
Zfp966	OK	0.19254	0.868575	0.002672	Zfp966	0.334023
Tbc1d20	OK	4.56e-08	5.34358	0.017248	Tbc1d20	1.58e-07
Fap	OK	0.014703	2.17799	0.00671	Fap	0.032991
Cacfd1	OK	2.49e-09	5.84768	0.018883	Cacfd1	9.15e-09
Zfp967	OK	0.011322	2.27939	0.007132	Zfp967	0.025924
Ltk	OK	0.642013	-0.36384	-0.00014	Ltk	0.731714
Rbck1	OK	0.030721	1.8703	0.005953	Rbck1	0.065271
Zfp973	OK	0.466277	0.084632	0.000144	Zfp973	0.69044
Gm14305	OK	0.05547	1.59398	0.005045	Gm14305	0.112021
Trib3	OK	0.66546	-0.42741	-0.00144	Trib3	0.743628
Gm14165	OK	0.049938	1.64545	0.005135	Gm14165	0.10183
Gm14295	OK	0.11279	1.21182	0.0038	Gm14295	0.210698
Slc2a6	OK	0.894653	-1.25166	-0.00016	Slc2a6	0.906246
Sox12	OK	2.33e-07	5.04	0.016253	Sox12	7.86e-07
Gm14296	OK	0.00351	2.69592	0.008632	Gm14296	0.00864
Zcchc3	OK	0.148047	1.04485	0.003265	Zcchc3	0.266694
Gm13398	FAIL	NA	NA	NA	Gm13398	1
Gm14419	OK	0.52258	-0.05663	-0.00031	Gm14419	0.711331
Gm14421	OK	0.801664	-0.84758	-0.00281	Gm14421	0.832978
Gm14415	OK	0.589163	-0.22539	-0.00078	Gm14415	0.7135
Gm14411	OK	0.72455	-0.59641	-0.00198	Gm14411	0.779113
6820408C15Rik	OK	0.784884	-0.78879	-0.00262	6820408C15Rik	0.82004
Gm14410	OK	0.133799	1.10861	0.003457	Gm14410	0.244896
Gm14412	OK	0.743817	-0.65516	-0.00225	Gm14412	0.792014
Ifih1	OK	0.000304	3.42794	0.011013	Ifih1	0.00084
Gm14418	OK	0.774998	-0.75541	-0.00258	Gm14418	0.813098
Defb28	OK	0.60522	-0.26688	-0.00093	Defb28	0.718116
Zfp970	OK	0.343497	0.402937	0.001176	Zfp970	0.540813
Defb29	OK	2.22e-196	29.8727	0.097032	Defb29	2.93e-195
Gm14403	OK	0.001204	3.03455	0.00971	Gm14403	0.003131
Gm14161	OK	0.01528	2.16276	0.006889	Gm14161	0.034203
Adamtsl2	OK	0.692712	-0.50355	-0.0017	Adamtsl2	0.760028
Gm14322	OK	0.447913	0.130936	0.000291	Gm14322	0.668986
Defb19	OK	5.96e-06	4.3792	0.014098	Defb19	1.86e-05
Gca	OK	0.255337	0.65779	0.002008	Gca	0.424859
Gm13590	FAIL	NA	NA	NA	Gm13590	1
Gm14325	OK	1.77e-59	16.2217	0.05253	Gm14325	1.32e-58
Gm14327	OK	0.627887	-0.32626	-0.00116	Gm14327	0.726607
Defb36	OK	7.51e-117	22.9491	0.073699	Defb36	7.68e-116
Zfp972	OK	0.475048	0.062587	6.6e-05	Zfp972	0.700685
Rem1	FAIL	NA	NA	NA	Rem1	1
Gm14326	OK	3.04e-08	5.41644	0.017446	Gm14326	1.06e-07
Zfp971	OK	0.199124	0.844753	0.002614	Zfp971	0.343705
Dclre1c	OK	5.29e-08	5.3163	0.017148	Dclre1c	1.83e-07
Kcnh7	OK	0.000119	3.67537	0.010465	Kcnh7	0.00034
Zfp931	OK	0.004155	2.63925	0.00845	Zfp931	0.010122
Fign	OK	3.3e-91	20.2195	0.06561	Fign	2.96e-90
Suv39h2	OK	0.915293	-1.37409	-0.00453	Suv39h2	0.923166
Sardh	OK	4.16e-292	36.5079	0.118612	Sardh	6.73e-291
Hspa14	OK	8.46e-06	4.30213	0.013858	Hspa14	2.62e-05
Grb14	OK	0.191323	0.873031	0.002709	Grb14	0.332232
Gm45902	OK	0.181923	0.908062	0.002814	Gm45902	0.318523
Cdnf	OK	0.312045	0.490062	0.001425	Cdnf	0.499677
Fam107b	OK	6.03e-60	16.2878	0.052846	Fam107b	4.49e-59
Vav2	OK	0.051799	1.62765	0.005162	Vav2	0.105327
Brd3os	OK	0.35364	0.375511	0.00109	Brd3os	0.55343
Rpap1	OK	0.054801	1.59998	0.005072	Rpap1	0.110835
H13	OK	0	39.8161	0.129373	H13	0
Mcts2	OK	1.17e-11	6.68358	0.021602	Mcts2	4.61e-11
Id1	OK	3.69e-74	18.1804	0.058995	Id1	3.01e-73
Cox4i2	OK	0.537663	-0.09455	-0.00037	Cox4i2	0.711331
Bcl2l1	OK	3.39e-07	4.96765	0.016028	Bcl2l1	1.13e-06
Phactr3	FAIL	NA	NA	NA	Phactr3	1
Tyro3	OK	0.242062	0.699686	-0.00011	Tyro3	0.406214
Cobll1	OK	1.77e-303	37.2177	0.120915	Cobll1	2.91e-302
Sycp2	FAIL	NA	NA	NA	Sycp2	1
Ppp1r3d	OK	0.657023	-0.40435	-0.00137	Ppp1r3d	0.739176
Fam217b	OK	0.291186	0.549923	0.001609	Fam217b	0.473446
Gm13594	OK	0.229641	0.74003	0.002268	Gm13594	0.388485
Tpx2	OK	0.779588	-0.7708	-0.00256	Tpx2	0.81589
Brd3	OK	0.012249	2.24923	0.007186	Brd3	0.027916
Foxs1	OK	0.579713	-0.20116	-0.00013	Foxs1	0.711721
Cdh4	OK	0.321673	0.463026	0.001365	Cdh4	0.512359
Slc38a11	FAIL	NA	NA	NA	Slc38a11	1
Dusp15	OK	0.330478	0.438593	0.001269	Dusp15	0.524217
Wdr5	OK	0.098973	1.28742	0.004056	Wdr5	0.18788
Gm25541	OK	1.07e-06	4.74045	0.01516	Gm25541	3.47e-06
Gm13421	OK	0.732568	-0.6206	-0.00211	Gm13421	0.784762
Taf4	OK	0.312403	0.489051	0.001461	Taf4	0.500104
4921531C22Rik	OK	0.541796	-0.10496	-0.00047	4921531C22Rik	0.711331
Ptprj	OK	1.2e-258	34.3345	0.111524	Ptprj	1.82e-257
4933423P22Rik	OK	0.001198	3.03616	0.009337	4933423P22Rik	0.003116
Lsm14b	OK	0.124876	1.15095	0.003613	Lsm14b	0.230521
Psma7	OK	0	69.6495	0.226407	Psma7	0
Rxra	OK	3.88e-52	15.1484	0.049136	Rxra	2.73e-51
Ss18l1	OK	0.12065	1.17174	0.003673	Ss18l1	0.223465
Mtg2	OK	0.035362	1.80725	0.005747	Mtg2	0.074269
Ttll9	OK	0.522761	-0.05709	-0.00026	Ttll9	0.711331
Frmd4a	OK	0.734235	-0.62567	-0.00214	Frmd4a	0.785962
Nup160	OK	1.42e-09	5.94111	0.01918	Nup160	5.24e-09
Pdrg1	OK	4.65e-11	6.4778	0.020936	Pdrg1	1.81e-10
Hrh3	FAIL	NA	NA	NA	Hrh3	1
Scn2a	OK	0.58675	-0.21919	-0.00077	Scn2a	0.712823
Mga	OK	4.39e-07	4.91706	0.015863	Mga	1.46e-06
Col5a1	OK	0.532063	-0.08046	-0.00028	Col5a1	0.711331
Ccm2l	OK	0.642932	-0.36631	-0.00124	Ccm2l	0.73212
Osbpl2	OK	2.44e-06	4.5699	0.014728	Osbpl2	7.81e-06
Prpf18	OK	0.060833	1.54781	0.004904	Prpf18	0.121814
Adrm1	OK	1.65e-29	11.2186	0.036352	Adrm1	9.22e-29
Fnbp4	OK	3.58e-48	14.5361	0.047142	Fnbp4	2.42e-47
Csrnp3	OK	4.45e-06	4.44213	0.014306	Csrnp3	1.4e-05
Bend7	OK	1.1e-51	15.0798	0.04891	Bend7	7.68e-51
Galnt3	OK	7.52e-58	15.9898	0.051877	Galnt3	5.52e-57
Mapkbp1	OK	0.000132	3.64735	0.01172	Mapkbp1	0.000377
Lama5	OK	7.6e-21	9.29156	0.030083	Lama5	3.71e-20
Jmjd7	OK	0.030467	1.87398	0.005957	Jmjd7	0.064783
Sephs1	OK	1.35e-05	4.19778	0.01352	Sephs1	4.11e-05
Hck	OK	0.713068	-0.56237	-0.00189	Hck	0.771031
Rps21	OK	0	85.2442	0.277094	Rps21	0
Phyh	OK	0	69.5391	0.226041	Phyh	0
Gm13194	OK	0.699319	-0.52244	-0.00176	Gm13194	0.763876
Olfm1	OK	0.525703	-0.06447	-0.00033	Olfm1	0.711331
Gm13373	OK	0.441285	0.147712	-0.00012	Gm13373	0.660658
Cables2	OK	0.918798	-1.39703	-0.00466	Cables2	0.926224
Ppp1r26	OK	0.475371	0.061776	7e-05	Ppp1r26	0.701066
1700007K13Rik	OK	0.283397	0.572781	0.001717	1700007K13Rik	0.462909
B230312C02Rik	OK	0.558704	-0.14768	-0.00054	B230312C02Rik	0.711331
Mrps2	OK	1.1e-09	5.9825	0.01932	Mrps2	4.09e-09
Tm9sf4	OK	1.7e-11	6.62806	0.021427	Tm9sf4	6.69e-11
Ttc21b	OK	3.49e-05	3.97686	0.012798	Ttc21b	0.000104
Tspyl3	OK	0.519186	-0.04811	-0.00022	Tspyl3	0.711331
Gm10134	OK	0.814351	-0.89404	-0.00015	Gm10134	0.842424
Plagl2	OK	0.369658	0.332759	0.000952	Plagl2	0.572888
Sptbn5	OK	0.527693	-0.06947	-0.00029	Sptbn5	0.711331
Slco4a1	OK	0.725928	-0.60054	-0.002	Slco4a1	0.780166
Ehd4	OK	0.296166	0.53546	0.001599	Ehd4	0.478944
Pofut1	OK	0.794612	-0.82253	-0.0028	Pofut1	0.827479
Mcm10	OK	0.640909	-0.36089	-0.00129	Mcm10	0.731073
Kif3b	OK	0.134791	1.10403	0.003461	Kif3b	0.246294
2500004C02Rik	OK	0.784013	-0.78582	-0.00268	2500004C02Rik	0.819368
Mrgbp	OK	0.291303	0.549583	0.001658	Mrgbp	0.473565
Asxl1	OK	2.05e-51	15.0388	0.048765	Asxl1	1.43e-50
Ogfr	OK	2.71e-14	7.52152	0.024325	Ogfr	1.15e-13
Optn	OK	0.439622	0.151929	0.000365	Optn	0.658683
Ccdc3	OK	0.5601	-0.15122	-0.00054	Ccdc3	0.711331
Nol4l	OK	0.162056	0.986042	0.003075	Nol4l	0.288397
Camk1d	OK	0	85.9963	0.279421	Camk1d	0
Gm13216	FAIL	NA	NA	NA	Gm13216	1
Commd7	OK	1.08e-20	9.25457	0.029965	Commd7	5.24e-20
Dnmt3bos	OK	0.628827	-0.32875	-0.00114	Dnmt3bos	0.727055
Agbl2	OK	0.603768	-0.26311	-0.00092	Agbl2	0.717757
Col9a3	OK	0.56785	-0.1709	-0.00062	Col9a3	0.711331
Cdc123	OK	9.33e-53	15.2418	0.049441	Cdc123	6.58e-52
Nudt5	OK	0.000217	3.51908	0.011316	Nudt5	0.000606
Gm13199	OK	0.806822	-0.86624	-0.00286	Gm13199	0.837123
Ralgds	OK	0.061605	1.54144	0.004877	Ralgds	0.123243
Sec61a2	OK	3e-22	9.62961	0.03118	Sec61a2	1.5e-21
Mtch2	OK	1.93e-140	25.2014	0.081839	Mtch2	2.16e-139
Dhtkd1	OK	5.51e-12	6.7924	0.021957	Dhtkd1	2.2e-11
Upf2	OK	0.16242	0.984561	0.003073	Upf2	0.288901
Gtf3c5	OK	0.091341	1.33255	0.004198	Gtf3c5	0.174974
Proser2	OK	0.323567	0.457747	0.00131	Proser2	0.514844
Echdc3	OK	4.55e-06	4.43745	0.014298	Echdc3	1.43e-05
Gm13383	FAIL	NA	NA	NA	Gm13383	1
Dido1	OK	8.62e-26	10.4345	0.033806	Dido1	4.55e-25
Gid8	OK	8.75e-05	3.75263	0.012072	Gid8	0.000252
Slc17a9	OK	0.043739	1.70885	0.005353	Slc17a9	0.090256
Usp6nl	OK	3.57e-22	9.61162	0.031115	Usp6nl	1.78e-21
Vps39	OK	0.055867	1.59045	0.00504	Vps39	0.112736
Ythdf1	OK	2.22e-06	4.58968	0.014793	Ythdf1	7.12e-06
Nkain4	OK	0.512176	-0.03053	-0.0002	Nkain4	0.711331
Scn7a	FAIL	NA	NA	NA	Scn7a	1
Tsc1	OK	2.31e-09	5.86043	0.01893	Tsc1	8.48e-09
Tmem87a	OK	2.63e-84	19.4196	0.063014	Tmem87a	2.29e-83
Spaca9	FAIL	NA	NA	NA	Spaca9	1
Ak8	OK	0.476344	0.05933	-0.00013	Ak8	0.702166
Gtf3c4	OK	4.38e-05	3.92241	0.012615	Gtf3c4	0.000129
Ddx31	OK	0.170703	0.951391	0.002958	Ddx31	0.301531
B3galt1	OK	0.559456	-0.14959	-0.00055	B3galt1	0.711331
Cfap77	OK	0.000777	3.16459	0.009883	Cfap77	0.002062
Ganc	OK	9.35e-13	7.04378	0.022778	Ganc	3.81e-12
Ttf1	OK	0.000374	3.37115	0.01083	Ttf1	0.001026
Stk39	OK	0.683517	-0.47756	-0.00167	Stk39	0.754004
Setx	OK	0.087006	1.35942	0.004292	Setx	0.167686
Gm13778	OK	0.053966	1.60756	0.005033	Gm13778	0.109268
Arfgap1	OK	0.508756	-0.02195	-0.0002	Arfgap1	0.711331
9230112E08Rik	OK	0.107535	1.23974	0.003861	9230112E08Rik	0.201948
Cers6	OK	9.93e-29	11.0588	0.035833	Cers6	5.48e-28
Gm37159	OK	0.556249	-0.14147	-0.00058	Gm37159	0.711331
Gm38236	OK	0.582056	-0.20716	-0.00079	Gm38236	0.711721
Gm37651	OK	0.863614	-1.0967	-0.00362	Gm37651	0.880051
Gm37747	OK	0.010063	2.32398	0.007326	Gm37747	0.0232
Gm37666	OK	0.198573	0.846728	0.002536	Gm37666	0.342914
Gm38377	OK	0.228731	0.743032	0.002254	Gm38377	0.387189
Nostrin	OK	0.511222	-0.02813	-0.00022	Nostrin	0.711331
Ntng2	OK	0.633901	-0.3422	-0.00014	Ntng2	0.728903
6530402F18Rik	OK	0.636084	-0.34801	-0.00118	6530402F18Rik	0.730212
Psmc3	OK	5.89e-247	33.542	0.108966	Psmc3	8.72e-246
Med27	OK	8.75e-36	12.4321	0.040272	Med27	5.23e-35
Col20a1	OK	0.81761	-0.90629	-0.00299	Col20a1	0.844832
Spc25	OK	1.38e-35	12.3958	0.040178	Spc25	8.23e-35
Chrna4	OK	6.51e-71	17.7657	0.057653	Chrna4	5.21e-70
Dnmt3b	OK	0.404789	0.240972	0.000652	Dnmt3b	0.617617
Slc39a13	OK	0.104132	1.25835	0.003962	Slc39a13	0.196637
G6pc2	OK	0.536572	-0.0918	-0.00035	G6pc2	0.711331
Mapre1	OK	2.74e-91	20.2286	0.065661	Mapre1	2.46e-90
Spi1	OK	0.692085	-0.50177	-0.00173	Spi1	0.759649
Gm14494	OK	0.648586	-0.38151	-0.00129	Gm14494	0.734604
Celf2	OK	0.116755	1.19137	0.003729	Celf2	0.217224
Gm10115	FAIL	NA	NA	NA	Gm10115	1
Dhrs9	FAIL	NA	NA	NA	Dhrs9	1
Gata3	OK	0.707929	-0.54734	-0.00189	Gata3	0.767544
4930412O13Rik	OK	0.528353	-0.07113	-0.00029	4930412O13Rik	0.711331
9230102O04Rik	OK	0.386659	0.288039	0.000775	9230102O04Rik	0.595089
Gm13262	OK	0.578902	-0.19909	-0.0007	Gm13262	0.711721
Taf3	OK	3.41e-05	3.98277	0.012822	Taf3	0.000101
C630004M23Rik	OK	0.345048	0.398725	0.001158	C630004M23Rik	0.542818
Lrp2	OK	5.61e-277	35.5416	0.115424	Lrp2	8.74e-276
Atp5c1	OK	0	102.549	0.333374	Atp5c1	0
Kin	OK	0.10592	1.24852	0.003931	Kin	0.199278
Bbs5	OK	0.001964	2.88384	0.009236	Bbs5	0.004985
Klhl41	OK	0.697796	-0.51807	-0.00174	Klhl41	0.763067
Rapgef1	OK	1.19e-06	4.71787	0.015207	Rapgef1	3.88e-06
Itih5	OK	0.083972	1.37884	0.004347	Itih5	0.162418
Fastkd1	OK	0.68779	-0.48959	-0.00172	Fastkd1	0.757207
Gm14197	OK	0.638569	-0.35464	-0.00121	Gm14197	0.730702
Gm13420	OK	0.55371	-0.13504	-0.00051	Gm13420	0.711331
Cdk5rap1	OK	0.102247	1.26885	0.003995	Cdk5rap1	0.193549
Snta1	OK	2.89e-54	15.4672	0.050175	Snta1	2.06e-53
Trub2	OK	0.016522	2.13155	0.006799	Trub2	0.036728
Sfmbt2	OK	0.71114	-0.55672	-0.00186	Sfmbt2	0.769875
Ppig	OK	4.06e-43	13.7163	0.044483	Ppig	2.62e-42
Gm13622	OK	0.493923	0.015234	-7.94e-05	Gm13622	0.711331
Coq4	OK	4.92e-09	5.73333	0.018513	Coq4	1.79e-08
Ccdc173	OK	0.013744	2.20451	0.007034	Ccdc173	0.031003
Gm13623	OK	0.524778	-0.06215	-0.00027	Gm13623	0.711331
Slc27a4	OK	3.2e-32	11.7582	0.038102	Slc27a4	1.85e-31
Phospho2	OK	0.002782	2.77245	0.008886	Phospho2	0.006932
Urm1	OK	0.014732	2.17721	0.006949	Urm1	0.033045
2600006K01Rik	OK	0.591942	-0.23254	-0.00082	2600006K01Rik	0.713957
Cbfa2t2	OK	1.6e-123	23.6079	0.076616	Cbfa2t2	1.69e-122
Klhl23	OK	0.592019	-0.23274	-0.0008	Klhl23	0.713957
Cercam	OK	0.571368	-0.17986	-0.00069	Cercam	0.711331
Capn3	OK	0.533356	-0.08371	-0.00035	Capn3	0.711331
Necab3	OK	0.588721	-0.22426	-0.00076	Necab3	0.713438
Ssb	OK	1.29e-155	26.5498	0.086224	Ssb	1.51e-154
1700003F12Rik	OK	0.495422	0.011474	-0.00011	1700003F12Rik	0.711331
Prkcq	OK	0.673197	-0.44876	-0.00151	Prkcq	0.747974
Gm36932	FAIL	NA	NA	NA	Gm36932	1
Gm37520	FAIL	NA	NA	NA	Gm37520	1
Gm37766	FAIL	NA	NA	NA	Gm37766	1
Mettl5	OK	1.49e-05	4.17552	0.013448	Mettl5	4.52e-05
Gm13625	OK	0.508103	-0.02031	-0.00019	Gm13625	0.711331
Mettl5os	OK	0.959139	-1.74078	-0.00573	Mettl5os	0.962082
E2f1	OK	0.107362	1.24068	0.003894	E2f1	0.201658
Pxmp4	OK	1.18e-105	21.7993	0.07077	Pxmp4	1.14e-104
Zfp341	OK	0.027778	1.91451	0.006075	Zfp341	0.059416
Zfp106	OK	1.63e-55	15.6513	0.050777	Zfp106	1.17e-54
Chmp4b	OK	3.83e-57	15.8882	0.051543	Chmp4b	2.8e-56
Ubr3	OK	2.45e-45	14.0819	0.045671	Ubr3	1.62e-44
Snap23	OK	8.46e-74	18.1348	0.058853	Snap23	6.9e-73
Myo3b	OK	0.469215	0.077242	-0.00013	Myo3b	0.693648
Lrrc57	OK	0.112135	1.21525	0.00382	Lrrc57	0.209618
Sp5	OK	0.025236	1.95594	0.00623	Sp5	0.054346
Gad1os	OK	0.000317	3.41654	0.010869	Gad1os	0.000875
Erich2os	OK	0.837793	-0.98543	-0.00325	Erich2os	0.859995
a	OK	0.003183	2.7283	0.008221	a	0.007879
Haus2	OK	0.087444	1.35666	0.00428	Haus2	0.168469
Erich2	OK	0.277624	0.589916	0.001787	Erich2	0.454753
Gm14226	FAIL	NA	NA	NA	Gm14226	1
Stard9	OK	0.887354	-1.21257	-0.00401	Stard9	0.900289
Ahcy	OK	1.88e-08	5.50187	0.017754	Ahcy	6.65e-08
Gad1	OK	0.595863	-0.24265	-0.00085	Gad1	0.715157
Cdan1	OK	0.96665	-1.83369	-0.00608	Cdan1	0.96867
Itch	OK	1.13e-70	17.7349	0.057554	Itch	9e-70
Gm14227	OK	0.407447	0.234116	0.000617	Gm14227	0.621103
Dynlrb1	OK	0	43.239	0.140506	Dynlrb1	0
Map1lc3a	OK	3.51e-183	28.8387	0.093667	Map1lc3a	4.45e-182
Pigu	OK	0.003726	2.67594	0.00857	Pigu	0.009139
Trp53inp2	OK	7.22e-59	16.1351	0.052346	Trp53inp2	5.34e-58
Gorasp2	OK	4.7e-33	11.9193	0.038632	Gorasp2	2.74e-32
Ttbk2	OK	0.8197	-0.91422	-0.0031	Ttbk2	0.846334
Tlk1	OK	1.22e-27	10.8312	0.035097	Tlk1	6.65e-27
AV039307	OK	0.666391	-0.42997	-0.00152	AV039307	0.743964
Ncoa6	OK	7.66e-18	8.52463	0.02759	Ncoa6	3.54e-17
Gm14239	OK	0.378885	0.30841	0.000868	Gm14239	0.584961
Ggt7	OK	0.520871	-0.05234	-0.00026	Ggt7	0.711331
Ubr1	OK	1.22e-09	5.96557	0.01927	Ubr1	4.53e-09
Pfkfb3	OK	0.291677	0.548491	0.001628	Pfkfb3	0.474138
Gm37975	OK	0.526731	-0.06706	-0.00027	Gm37975	0.711331
Tmem62	OK	8.26e-06	4.30739	0.013859	Tmem62	2.56e-05
Mettl8	OK	0.181831	0.90841	0.002824	Mettl8	0.318388
Rbm17	OK	2.5e-23	9.8815	0.032004	Rbm17	1.27e-22
Il2ra	FAIL	NA	NA	NA	Il2ra	1
Gm37881	FAIL	NA	NA	NA	Gm37881	1
Acss2	OK	2.35e-14	7.53987	0.024394	Acss2	1e-13
Gss	OK	3.86e-87	19.752	0.064114	Gss	3.39e-86
Ccndbp1	OK	4.79e-08	5.33444	0.017218	Ccndbp1	1.66e-07
Dcaf17	OK	0.000205	3.53299	0.011358	Dcaf17	0.000576
Cybrd1	OK	0.332351	0.433431	0.001223	Cybrd1	0.526529
Odf2	OK	0.000288	3.44267	0.011063	Odf2	0.000797
Epb42	OK	0.82408	-0.93102	-0.00308	Epb42	0.849433
Gle1	OK	0.010803	2.29723	0.007341	Gle1	0.024814
Lcmt2	OK	0.604466	-0.26492	-0.00099	Lcmt2	0.717972
Il15ra	OK	0.000133	3.6472	0.011721	Il15ra	0.000378
Trpc4ap	OK	4.85e-05	3.8981	0.012549	Trpc4ap	0.000142
Edem2	OK	1.5e-05	4.17316	0.01344	Edem2	4.56e-05
Procr	OK	0.551311	-0.12897	-0.00048	Procr	0.711331
BC029722	OK	6.93e-17	8.26601	0.026747	BC029722	3.13e-16
Ppdpf	OK	2.78e-160	26.951	0.087527	Ppdpf	3.28e-159
Fbh1	OK	0.000984	3.09499	0.009936	Fbh1	0.002581
Ptk6	OK	0.626237	-0.3219	-0.00109	Ptk6	0.725811
Eif6	OK	3.42e-307	37.4465	0.121664	Eif6	5.71e-306
Srms	FAIL	NA	NA	NA	Srms	1
Fndc11	OK	0.730738	-0.61505	-0.00204	Fndc11	0.783658
Adal	OK	0.008182	2.4007	0.007673	Adal	0.019126
Zscan29	OK	0.290867	0.550855	0.001662	Zscan29	0.473049
Ankrd16	OK	0.000547	3.26493	0.010488	Ankrd16	0.001474
Helz2	OK	8.4e-05	3.76277	0.012074	Helz2	0.000243
Itga8	OK	0.000271	3.45893	0.010186	Itga8	0.000752
E030013I19Rik	OK	0.5	-9.43e-16	-0.00013	E030013I19Rik	0.711331
Uqcc1	OK	1.41e-08	5.55276	0.017928	Uqcc1	5.01e-08
Gmeb2	OK	1.27e-20	9.23718	0.029889	Gmeb2	6.16e-20
Tubgcp4	OK	0.354459	0.373309	0.001085	Tubgcp4	0.554511
Mindy3	OK	2.77e-07	5.00686	0.016153	Mindy3	9.31e-07
Gm37289	OK	0.003241	2.72232	0.00858	Gm37289	0.008012
Gm37255	OK	0.003828	2.66687	0.008488	Gm37255	0.009369
Gm38014	OK	0.734548	-0.62663	-0.00215	Gm38014	0.78618
Pter	OK	0	51.8638	0.168552	Pter	0
C1ql3	OK	0.057527	1.57588	0.004985	C1ql3	0.115784
Gm37824	OK	0.001081	3.06709	0.009824	Gm37824	0.002824
Gm37811	OK	0.231533	0.733807	0.002222	Gm37811	0.391195
Gm37356	OK	0.079083	1.41127	0.004338	Gm37356	0.153955
Gm37742	OK	0.106975	1.24278	0.00388	Gm37742	0.201036
Trp53bp1	OK	1.6e-07	5.11096	0.016486	Trp53bp1	5.45e-07
Rsu1	OK	2.22e-08	5.47212	0.017666	Rsu1	7.83e-08
Cep250	OK	0.133305	1.1109	0.003483	Cep250	0.244076
Gm38156	OK	0.298636	0.528328	0.001533	Gm38156	0.481963
Gm37780	OK	0.705332	-0.5398	-0.00187	Gm37780	0.765929
Gm13270	OK	5.45e-05	3.86968	0.012365	Gm13270	0.000159
Map1a	OK	0.555401	-0.13932	-0.00051	Map1a	0.711331
6430550D23Rik	OK	0.013156	2.22157	0.007066	6430550D23Rik	0.029789
Dync1i2	OK	7.27e-73	18.0162	0.058469	Dync1i2	5.88e-72
Cubn	OK	7.22e-105	21.7161	0.070501	Cubn	6.99e-104
Trdmt1	OK	0.014336	2.18797	0.006977	Trdmt1	0.032214
Slc25a12	OK	1.64e-38	12.9245	0.041899	Slc25a12	1.01e-37
Ergic3	OK	0	54.5638	0.177339	Ergic3	0
Hat1	OK	2.95e-11	6.54601	0.021152	Hat1	1.15e-10
Fer1l4	OK	0.534186	-0.0858	-0.00036	Fer1l4	0.711331
Vim	OK	0.852323	-1.04645	-0.00352	Vim	0.871551
St8sia6	OK	3.89e-19	8.86322	0.028688	St8sia6	1.84e-18
Metap1d	OK	2.77e-29	11.1728	0.036207	Metap1d	1.54e-28
Spag4	OK	0.574864	-0.18877	-0.00073	Spag4	0.711486
Hacd1	OK	4.4e-21	9.34964	0.030273	Hacd1	2.15e-20
D930036K23Rik	OK	0.450715	0.123854	0.000266	D930036K23Rik	0.672102
Gm37894	OK	0.842016	-1.00278	-0.00333	Gm37894	0.863426
Stamos	OK	0.229016	0.742092	0.002281	Stamos	0.387549
Stam	OK	0.43185	0.171667	0.00043	Stam	0.649038
Gm37499	OK	0.697374	-0.51686	-0.00173	Gm37499	0.762778
Mrc1	OK	0.765643	-0.72457	-0.00239	Mrc1	0.806145
Itga6	OK	1.09e-86	19.6995	0.063944	Itga6	9.55e-86
Pdk1	OK	0.314673	0.482648	0.001438	Pdk1	0.503178
Ppip5k1	OK	9.89e-05	3.72191	0.011971	Ppip5k1	0.000284
Cacnb2	OK	0.001907	2.89319	0.008784	Cacnb2	0.004845
Gm38105	FAIL	NA	NA	NA	Gm38105	1
Gm13268	OK	0.923709	-1.43047	-0.00017	Gm13268	0.929886
2900092N22Rik	FAIL	NA	NA	NA	2900092N22Rik	1
Gm10848	FAIL	NA	NA	NA	Gm10848	1
Gm37006	OK	0.036881	1.78809	-7.71e-05	Gm37006	0.077137
Gm37891	FAIL	NA	NA	NA	Gm37891	1
Ckmt1	OK	0.378041	0.310629	0.000876	Ckmt1	0.583992
Cpne1	OK	0	49.5313	0.160797	Cpne1	0
Catsper2	OK	0.078852	1.41284	0.004451	Catsper2	0.153589
Rtel1	OK	0.285653	0.56613	0.001709	Rtel1	0.465755
Madd	OK	0.057813	1.5734	0.004984	Madd	0.116273
Nsun6	OK	0.287096	0.56189	0.001697	Nsun6	0.467712
Pdia3	OK	0	105.625	0.343413	Pdia3	0
Gm36930	OK	0.669543	-0.43865	-0.00148	Gm36930	0.745949
Gm37274	OK	0.108097	1.23671	0.003882	Gm37274	0.202809
Ell3	OK	0.071838	1.46224	0.004615	Ell3	0.141267
Rbm12	OK	4.57e-11	6.48048	0.020932	Rbm12	1.78e-10
Arl5b	OK	0.030716	1.87038	0.005951	Arl5b	0.065267
Serinc4	OK	0.351856	0.380315	0.001082	Serinc4	0.551398
Gm38257	OK	0.392533	0.272723	0.000753	Gm38257	0.602668
Nfs1	OK	7.61e-33	11.879	0.038506	Nfs1	4.43e-32
Malrd1	OK	0.25442	0.660645	0.001955	Malrd1	0.423595
Gm6587	FAIL	NA	NA	NA	Gm6587	1
Romo1	OK	0	78.7558	0.256015	Romo1	0
Serf2	OK	0	68.6782	0.223204	Serf2	0
Arfrp1	OK	0.001445	2.97918	0.009559	Arfrp1	0.003719
Hypk	OK	0	41.9037	0.136163	Hypk	0
Mfap1b	OK	2.35e-06	4.57765	0.014752	Mfap1b	7.53e-06
Gm14017	OK	0.793297	-0.81792	-0.00272	Gm14017	0.82643
Nr1h3	OK	1.11e-13	7.33428	0.023721	Nr1h3	4.66e-13
Mfap1a	OK	0.507014	-0.01758	-0.00019	Mfap1a	0.711331
Plxdc2	OK	1.07e-264	34.7375	0.112854	Plxdc2	1.64e-263
Zgpat	OK	0.11618	1.1943	0.003754	Zgpat	0.216281
Rapgef4	OK	0.62364	-0.31506	-0.00113	Rapgef4	0.725225
Slc2a4rg-ps	OK	0.000174	3.57698	0.011485	Slc2a4rg-ps	0.00049
Wdr76	OK	0.423156	0.193827	0.000501	Wdr76	0.639735
Zbtb46	OK	0.516094	-0.04035	-0.00026	Zbtb46	0.711331
Nebl	OK	1.84e-05	4.12676	0.01284	Nebl	5.56e-05
Acp2	OK	0.016359	2.13553	0.006815	Acp2	0.036395
A930004D18Rik	OK	0.465932	0.0855	0.000148	A930004D18Rik	0.69007
Skida1	OK	0.643849	-0.36877	-0.00133	Skida1	0.732529
1810059C17Rik	OK	0.001996	2.87885	0.009025	1810059C17Rik	0.00506
Ddb2	OK	0.276799	0.592377	0.001795	Ddb2	0.453667
Map3k20	OK	0.47337	0.0668	8.85e-05	Map3k20	0.698564
Mllt10	OK	9.99e-281	35.7835	0.116251	Mllt10	1.57e-279
Gm13351	OK	0.695251	-0.51079	-0.00172	Gm13351	0.761772
Cdca7	OK	0.822098	-0.92339	-0.00305	Cdca7	0.847998
Dnajc1	OK	1.12e-73	18.1192	0.058801	Dnajc1	9.14e-73
Gm13349	OK	0.094979	1.3107	0.004093	Gm13349	0.181095
Commd3	OK	0	51.849	0.168511	Commd3	0
Tpd52l2	OK	1.49e-29	11.2276	0.036385	Tpd52l2	8.34e-29
Sp3	OK	0.00068	3.203	0.010287	Sp3	0.001817
Rbm39	OK	2.9e-80	18.9357	0.061454	Rbm39	2.46e-79
Sp3os	OK	0.000409	3.34675	0.01075	Sp3os	0.001117
Phf20	OK	2.04e-34	12.1777	0.039472	Phf20	1.21e-33
Scand1	OK	0	52.6042	0.170965	Scand1	0
Pacsin3	OK	0.170034	0.95403	0.002971	Pacsin3	0.300512
Bmi1	OK	4.03e-14	7.46928	0.024156	Bmi1	1.7e-13
Dnajc5	OK	3.69e-07	4.95119	0.015974	Dnajc5	1.23e-06
Ola1	OK	5.03e-50	14.8253	0.048081	Ola1	3.47e-49
Cnbd2	OK	1.24e-17	8.46851	0.027368	Cnbd2	5.72e-17
Gm14251	OK	0.654727	-0.39811	-0.00135	Gm14251	0.737718
Gm13665	OK	2.78e-06	4.54213	0.013191	Gm13665	8.88e-06
Gm14253	OK	0.615876	-0.29467	-0.00101	Gm14253	0.721817
Pip4k2a	OK	0.134579	1.10501	0.003453	Pip4k2a	0.246005
Norad	OK	0	52.7268	0.171357	Norad	0
4930426L09Rik	FAIL	NA	NA	NA	4930426L09Rik	1
Cir1	OK	7.19e-10	6.05114	0.019548	Cir1	2.69e-09
Sptan1	OK	2.92e-24	10.0945	0.032704	Sptan1	1.5e-23
Arfgap2	OK	0.000396	3.35527	0.010783	Arfgap2	0.001084
Scrn3	OK	6.79e-06	4.35052	0.014016	Scrn3	2.12e-05
Armc3	OK	7.26e-05	3.79923	0.011096	Armc3	0.00021
Uckl1	OK	0.232169	0.731722	0.00225	Uckl1	0.392085
Uckl1os	OK	0.637918	-0.3529	-0.0012	Uckl1os	0.730702
Msrb2	OK	3.7e-43	13.7229	0.044493	Msrb2	2.39e-42
Dync2i2	OK	1.22e-07	5.16216	0.016642	Dync2i2	4.17e-07
Golm2	OK	9.33e-117	22.9397	0.074459	Golm2	9.51e-116
Otud1	OK	0.000369	3.37534	0.010837	Otud1	0.001012
1110051M20Rik	OK	2.35e-38	12.8967	0.041796	1110051M20Rik	1.45e-37
Set	OK	3.61e-103	21.5357	0.069914	Set	3.46e-102
Zfp512b	OK	0.217419	0.78094	0.00241	Zfp512b	0.370803
Lrp4	OK	9.29e-07	4.76828	0.015361	Lrp4	3.04e-06
Pkn3	OK	0.659351	-0.41069	-0.00139	Pkn3	0.740332
Prpf6	OK	0.00064	3.22021	0.010343	Prpf6	0.001716
Zdhhc12	OK	1.32e-12	6.9956	0.022617	Zdhhc12	5.35e-12
Samd10	OK	0.304316	0.512028	0.001534	Samd10	0.489702
Gpr155	OK	0.004071	2.64613	0.008467	Gpr155	0.009929
Sox18	OK	7.36e-06	4.33281	0.013642	Sox18	2.29e-05
D230022J07Rik	OK	0.062027	1.53797	0.004837	D230022J07Rik	0.12402
Ctdspl2	OK	7.16e-16	7.9827	0.025827	Ctdspl2	3.16e-15
Eif3j1	OK	3.77e-21	9.36581	0.030325	Eif3j1	1.85e-20
Zer1	OK	0.118939	1.18031	0.003708	Zer1	0.220751
Tcea2	OK	0.542627	-0.10705	-0.00047	Tcea2	0.711331
Spg11	OK	1.59e-09	5.92197	0.019117	Spg11	5.88e-09
Wipf1	OK	0.007895	2.41373	0.007714	Wipf1	0.018506
Tbc1d13	OK	0.07359	1.44957	0.004586	Tbc1d13	0.1445
Endog	OK	3.55e-118	23.0815	0.074935	Endog	3.64e-117
Chrna1os	OK	0.000805	3.15413	0.01012	Chrna1os	0.002134
Epb41l1	OK	0.000146	3.62312	0.011652	Epb41l1	0.000413
Chn1os3	OK	0.843451	-1.00874	-0.00339	Chn1os3	0.864569
B2m	OK	0	100.018	0.325169	B2m	0
Trim69	OK	0.526982	-0.06769	-0.00026	Trim69	0.711331
Aar2	OK	0.004081	2.64527	0.008468	Aar2	0.009952
Gm14168	OK	0.641565	-0.36265	-0.00125	Gm14168	0.731512
Rps12-ps10	OK	0.549443	-0.12425	-0.00047	Rps12-ps10	0.711331
Sord	OK	0	82.8254	0.269213	Sord	0
Rgs19	OK	0.73849	-0.6387	-0.00213	Rgs19	0.788561
Spout1	OK	0.614066	-0.28993	-0.00107	Spout1	0.720837
Etl4	OK	0.000131	3.64943	0.011732	Etl4	0.000375
Shf	OK	0.896697	-1.26295	-0.00423	Shf	0.907677
Kyat1	OK	1.42e-06	4.68169	0.015094	Kyat1	4.61e-06
1700084E18Rik	OK	0.631498	-0.33582	-0.00121	1700084E18Rik	0.727893
Lrrc8a	OK	4.38e-13	7.14855	0.023115	Lrrc8a	1.8e-12
Gm28035	OK	0.036958	1.78713	0.005479	Gm28035	0.077283
Dlgap4	OK	0.001508	2.96614	0.009514	Dlgap4	0.003869
4930405A21Rik	OK	0.926086	-1.44725	-0.00478	4930405A21Rik	0.931874
Myl9	OK	0.737822	-0.63664	-0.00212	Myl9	0.788198
Slc28a2	FAIL	NA	NA	NA	Slc28a2	1
Bambi-ps1	OK	1.41e-08	5.55266	0.015576	Bambi-ps1	5.01e-08
Tgif2	OK	0.640299	-0.35926	-0.00122	Tgif2	0.730941
5430405H02Rik	OK	7.49e-16	7.97712	0.025796	5430405H02Rik	3.3e-15
Slc28a2b	FAIL	NA	NA	NA	Slc28a2b	1
4930518I15Rik	OK	0.46334	0.092022	0.000169	4930518I15Rik	0.687034
Rab5if	OK	0	39.7751	0.129239	Rab5if	0
Ckap5	OK	3.33e-11	6.52815	0.021095	Ckap5	1.3e-10
Sla2	OK	0.507229	-0.01812	-0.00019	Sla2	0.711331
Chn1	OK	4.44e-08	5.34815	0.017245	Chn1	1.54e-07
Bloc1s6os	OK	0.187113	0.888585	0.002701	Bloc1s6os	0.326154
Gm13771	OK	0.568675	-0.173	-0.00061	Gm13771	0.711331
Bloc1s6	OK	8.86e-13	7.0514	0.022798	Bloc1s6	3.61e-12
Zfp408	OK	0.00376	2.67292	0.008551	Zfp408	0.009216
Sqor	OK	0	39.1189	0.127102	Sqor	0
Phyhd1	OK	0	54.9992	0.178643	Phyhd1	0
Ndrg3	OK	4.26e-17	8.32376	0.026941	Ndrg3	1.94e-16
Dolk	OK	9.07e-16	7.95337	0.025728	Dolk	3.99e-15
Gm14276	OK	0.558846	-0.14804	-0.00054	Gm14276	0.711331
Arhgap21	OK	1.54e-05	4.16769	0.01342	Arhgap21	4.67e-05
Gm13375	OK	0.5179	-0.04488	-0.00023	Gm13375	0.711331
Enkur	OK	0.760172	-0.70686	-0.00236	Enkur	0.803954
Dsn1	OK	0.27408	0.60052	0.001815	Dsn1	0.450247
Pcmtd2	OK	2.56e-10	6.21567	0.020087	Pcmtd2	9.71e-10
Soga1	OK	0.601348	-0.25684	-0.0009	Soga1	0.71709
Polr3k	OK	1.24e-26	10.6171	0.034388	Polr3k	6.63e-26
Gm5466	OK	0.644806	-0.37133	-0.00126	Gm5466	0.732961
Thnsl1	OK	0.625113	-0.31894	-0.00116	Thnsl1	0.725432
Gm13378	OK	0.550973	-0.12812	-0.00048	Gm13378	0.711331
Arhgap1	OK	8.15e-16	7.96675	0.025776	Arhgap1	3.59e-15
Nup188	OK	0.006748	2.47041	0.007896	Nup188	0.015975
Gm13341	OK	1.46e-06	4.67649	0.015005	Gm13341	4.73e-06
Gm13340	OK	0.003313	2.71509	0.008677	Gm13340	0.008179
Gm13339	OK	0.00205	2.87029	0.009137	Gm13339	0.005193
Gad2	OK	0.360315	0.357617	-0.00012	Gad2	0.560703
Apbb1ip	OK	0.467535	0.081467	0.000129	Apbb1ip	0.691891
Atg13	OK	0.003051	2.74224	0.008786	Atg13	0.007567
Harbi1	OK	0.313339	0.486407	0.001452	Harbi1	0.501306
Samhd1	OK	0.000475	3.30509	0.010612	Samhd1	0.001286
Pdss1	OK	5.25e-35	12.288	0.039823	Pdss1	3.13e-34
Sh3glb2	OK	0.00631	2.49434	0.007982	Sh3glb2	0.014983
Rbl1	OK	0.107587	1.23946	0.003893	Rbl1	0.202028
Atf2	OK	1.25e-17	8.46779	0.02741	Atf2	5.75e-17
Atp5g3	OK	0	127.358	0.414033	Atp5g3	0
Miga2	OK	0.004773	2.59188	0.008298	Miga2	0.011539
Rpn2	OK	0	50.688	0.16473	Rpn2	0
Dolpp1	OK	0.00365	2.68287	0.00859	Dolpp1	0.008966
Manbal	OK	4.41e-08	5.34954	0.017262	Manbal	1.53e-07
Lnpk	OK	0.398478	0.257287	0.000708	Lnpk	0.6098
Mrpl23-ps1	OK	0.001072	3.06947	0.009831	Mrpl23-ps1	0.002803
Crat	OK	8.58e-47	14.3169	0.046431	Crat	5.75e-46
Ambra1	OK	0	42.6093	0.138428	Ambra1	0
Hoxd11	OK	0.556635	-0.14244	-0.00053	Hoxd11	0.711331
Hoxd10	OK	0.030625	1.87169	0.005877	Hoxd10	0.065099
Gm14396	FAIL	NA	NA	NA	Gm14396	1
Gm28793	OK	0.891827	-1.2363	-0.00016	Gm28793	0.90419
Hoxd9	OK	5.39e-15	7.72964	0.024995	Hoxd9	2.33e-14
Hoxd3os1	OK	0.004626	2.60257	0.008327	Hoxd3os1	0.011202
Hoxd8	OK	3.42e-05	3.98209	0.012816	Hoxd8	0.000101
Hoxd3	OK	1.14e-13	7.33149	0.023566	Hoxd3	4.75e-13
Src	OK	0.010884	2.2944	0.007327	Src	0.024987
Gm14279	OK	0.553064	-0.13341	-0.0005	Gm14279	0.711331
Gm14286	OK	0.765959	-0.7256	-0.00241	Gm14286	0.806369
Hoxd4	OK	0.007053	2.45458	0.007847	Hoxd4	0.016654
Blcap	OK	0.059735	1.557	0.004934	Blcap	0.11979
Mtx2	OK	2.43e-63	16.7591	0.054377	Mtx2	1.85e-62
Ptpa	OK	3.07e-35	12.3313	0.039978	Ptpa	1.83e-34
Nnat	OK	0.63182	-0.33668	-0.0012	Nnat	0.728058
Gm14425	OK	0.259789	0.643996	0.001919	Gm14425	0.430739
Mdk	OK	0	47.9345	0.155777	Mdk	0
Sema6d	OK	0.704003	-0.53595	-0.0018	Sema6d	0.765182
Gm13652	OK	0.582119	-0.20732	-0.00072	Gm13652	0.711721
Ier5l	OK	0.163349	0.980785	0.00306	Ier5l	0.290339
Cstad	OK	0.534369	-0.08626	-0.00031	Cstad	0.711331
2600014E21Rik	OK	0.673843	-0.45055	-0.00152	2600014E21Rik	0.74847
Gm14488	OK	0.760808	-0.70891	-0.00242	Gm14488	0.803981
Rps6-ps4	OK	0.063816	1.52351	0.0048	Rps6-ps4	0.127161
Gm13655	OK	0.542933	-0.10783	-0.00041	Gm13655	0.711331
Ctnnbl1	OK	5.2e-05	3.88088	0.012486	Ctnnbl1	0.000153
Vstm2l	FAIL	NA	NA	NA	Vstm2l	1
Slc24a5	OK	0.509198	-0.02306	-0.0002	Slc24a5	0.711331
Tti1	OK	0.034055	1.82427	0.005799	Tti1	0.071756
Hnrnpa3	OK	3.21e-47	14.385	0.046658	Hnrnpa3	2.16e-46
Nfe2l2	OK	4.81e-14	7.44611	0.024088	Nfe2l2	2.03e-13
E030042O20Rik	OK	0.062099	1.53739	0.004743	E030042O20Rik	0.124152
Gm13657	OK	0.150099	1.03601	0.003082	Gm13657	0.269929
1700001O22Rik	OK	0.569896	-0.17611	-0.00069	1700001O22Rik	0.711331
Rprd1b	OK	1.14e-05	4.23605	0.013646	Rprd1b	3.49e-05
Ntmt1	OK	0.00037	3.37423	0.010841	Ntmt1	0.001015
Tgm2	OK	0	47.5732	0.154604	Tgm2	0
Gm20412	OK	0.713877	-0.56475	-0.00189	Gm20412	0.771584
Asb6	OK	0.823169	-0.92751	-0.00314	Asb6	0.848739
Agps	OK	2.41e-19	8.91648	0.028864	Agps	1.15e-18
Ttc30b	OK	0.000206	3.53262	0.011338	Ttc30b	0.000577
Ptges	OK	0.465569	0.086413	0.000148	Ptges	0.689628
Ttc30a2	OK	0.509267	-0.02323	-0.0002	Ttc30a2	0.711331
Ttc30a1	OK	0.000662	3.21078	0.010299	Ttc30a1	0.001771
D630003M21Rik	OK	0.73988	-0.64298	-0.0022	D630003M21Rik	0.789518
Tor1b	OK	0.042393	1.72356	0.005476	Tor1b	0.087621
Pde11a	OK	0.275863	0.595176	0.001803	Pde11a	0.452591
Tor1a	OK	3.74e-08	5.37906	0.017362	Tor1a	1.3e-07
Rbm45	OK	0.266935	0.62211	0.001893	Rbm45	0.440488
BC005624	OK	1.95e-17	8.41577	0.02724	BC005624	8.94e-17
Dgkz	OK	0.00782	2.41722	0.007732	Dgkz	0.018341
Abi1	OK	2.09e-30	11.4	0.036944	Abi1	1.18e-29
Myef2	OK	0.031381	1.86088	0.00592	Myef2	0.06653
Gm9821	OK	0.559508	-0.14972	-0.00055	Gm9821	0.711331
Gm13357	OK	0.561516	-0.15481	-0.00058	Gm13357	0.711331
Lbp	OK	0.814858	-0.89594	-0.00297	Lbp	0.842787
Creb3l1	OK	0.006749	2.47035	0.007537	Creb3l1	0.015976
Snhg17	OK	0.000453	3.31792	0.010657	Snhg17	0.001233
Osbpl6	OK	0	40.8226	0.132645	Osbpl6	0
Prkra	OK	0.000214	3.52185	0.011319	Prkra	0.0006
Fkbp7	OK	0.600465	-0.25455	-0.00095	Fkbp7	0.716955
Plekha3	OK	3.92e-09	5.77191	0.018636	Plekha3	1.43e-08
Usp20	OK	3.41e-07	4.96665	0.016017	Usp20	1.14e-06
Slc12a1	OK	0.000727	3.18376	0.010222	Slc12a1	0.001936
Dut	OK	2.31e-41	13.4199	0.043501	Dut	1.47e-40
Fbn1	OK	0.611361	-0.28287	-0.00097	Fbn1	0.7199
Cep152	OK	0.006906	2.46213	0.007855	Cep152	0.016323
Fam83d	OK	0.60361	-0.2627	-0.00091	Fam83d	0.717745
Shc4	OK	0.08972	1.34248	0.004166	Shc4	0.172317
Eid1	OK	3.63e-222	31.7964	0.103286	Eid1	5.1e-221
Acbd5	OK	4.12e-65	16.9997	0.055162	Acbd5	3.18e-64
Phf21a	OK	0	39.0472	0.126848	Phf21a	0
Gm13786	OK	0.770066	-0.73906	-0.00245	Gm13786	0.809459
Mastl	OK	0.395927	0.263903	0.000724	Mastl	0.6068
Gm13785	OK	0.056328	1.58636	0.004878	Gm13785	0.113594
Secisbp2l	OK	0.000116	3.68029	0.01184	Secisbp2l	0.000333
Yme1l1	OK	1.38e-37	12.7592	0.041369	Yme1l1	8.46e-37
Gm13423	OK	0.284961	0.568166	0.001677	Gm13423	0.465042
Dhx35	OK	0.234553	0.723934	0.002223	Dhx35	0.395554
Gm38309	OK	0.591766	-0.23209	-0.00081	Gm38309	0.71394
Mafb	OK	1.28e-06	4.70399	0.015159	Mafb	4.14e-06
Gm14221	OK	0.510845	-0.02719	-0.00013	Gm14221	0.711331
Spopl	OK	7.17e-12	6.75438	0.021836	Spopl	2.85e-11
Top1	OK	6.29e-34	12.0856	0.03918	Top1	3.71e-33
Gm13331	OK	0.807052	-0.86708	-0.00288	Gm13331	0.837282
Cops2	OK	3.96e-37	12.6771	0.041099	Cops2	2.41e-36
Hnmt	OK	7.22e-07	4.8188	0.01553	Hnmt	2.37e-06
Il36g	FAIL	NA	NA	NA	Il36g	1
Il36rn	FAIL	NA	NA	NA	Il36rn	1
Galk2	OK	2.49e-31	11.5838	0.037545	Galk2	1.42e-30
Plcg1	OK	0.002946	2.75374	0.008824	Plcg1	0.007316
Zhx3	OK	1.18e-52	15.2265	0.049387	Zhx3	8.31e-52
Gm16751	OK	0.349552	0.386531	0.00112	Gm16751	0.548544
Large2	OK	0.245593	0.688422	0.002108	Large2	0.410992
Il1rn	OK	0.537926	-0.09521	-0.00037	Il1rn	0.711331
Dtwd1	OK	0.194377	0.861881	0.002671	Dtwd1	0.336727
Pex16	OK	6.3e-34	12.0854	0.039174	Pex16	3.71e-33
1700029I15Rik	OK	0.175024	0.934496	0.002887	1700029I15Rik	0.30807
Lpin3	OK	0.459252	0.102319	0.000204	Lpin3	0.682329
Psd4	OK	0.533784	-0.08479	-0.00039	Psd4	0.711331
Mapk8ip1	OK	1.57e-14	7.59274	0.024559	Mapk8ip1	6.69e-14
Chd6	OK	2.27e-32	11.7873	0.038207	Chd6	1.31e-31
Gm45447	OK	0.151273	1.03099	0.003124	Gm45447	0.271689
Atp8b4	OK	0.806997	-0.86688	-0.00287	Atp8b4	0.837265
Pax8	OK	6.46e-82	19.135	0.062106	Pax8	5.52e-81
Gm13415	OK	0.020059	2.05253	0.006504	Gm13415	0.043952
Fnbp1	OK	1.37e-13	7.30683	0.023627	Fnbp1	5.7e-13
Slc27a2	OK	0	63.1013	0.205078	Slc27a2	0
D330023K18Rik	OK	0.066587	1.5017	0.004753	D330023K18Rik	0.131975
Cry2	OK	0.054602	1.60178	0.005077	Cry2	0.110443
D930015M05Rik	OK	0.000952	3.1048	0.009896	D930015M05Rik	0.002502
Slc35c1	OK	0.8358	-0.97734	-0.0033	Slc35c1	0.858357
Hdc	OK	0.001263	3.02012	0.009411	Hdc	0.003276
Chst1	OK	0.372201	0.326028	0.000903	Chst1	0.576291
Gpr107	OK	0.026479	1.93527	0.006165	Gpr107	0.056801
Prdm11	OK	0.671545	-0.44418	-0.00155	Prdm11	0.746826
Ncs1	OK	0.03663	1.79121	0.005674	Ncs1	0.076701
4631405J19Rik	OK	0.528119	-0.07054	-0.00031	4631405J19Rik	0.711331
Ptprt	OK	0.553291	-0.13398	-0.00055	Ptprt	0.711331
Trp53i11	OK	0.698065	-0.51884	-0.00174	Trp53i11	0.763223
Srsf6	OK	1.05e-09	5.98953	0.019352	Srsf6	3.92e-09
Hmcn2	OK	0.013935	2.1991	0.007016	Hmcn2	0.031398
Tspan18	OK	2.69e-06	4.54956	0.014598	Tspan18	8.59e-06
Ass1	OK	0	105.459	0.342783	Ass1	0
Ttn	OK	3.82e-14	7.47628	0.024157	Ttn	1.62e-13
Gabpb1	OK	6.24e-12	6.77463	0.021885	Gabpb1	2.48e-11
Gm27003	OK	1.85e-18	8.6878	0.028027	Gm27003	8.63e-18
Sgk2	OK	6.03e-12	6.7795	0.021921	Sgk2	2.4e-11
Ift52	OK	1.9e-08	5.50011	0.017755	Ift52	6.71e-08
Fubp3	OK	0.000399	3.3533	0.010774	Fubp3	0.001092
Mybl2	OK	0.679404	-0.46603	-0.00162	Mybl2	0.75166
Ccdc141	OK	7.7e-231	32.4178	0.105309	Ccdc141	1.1e-229
Tox2	OK	0.75159	-0.6795	-0.00015	Tox2	0.798098
Exosc2	OK	0.060365	1.55172	0.004911	Exosc2	0.120965
Jph2	OK	0.713749	-0.56437	-0.00187	Jph2	0.771535
[truncated: 22,971 more rows]

## Sheet: Trace-gene-trajectory 2-Top100
	x
1	Mtarc2
2	Esrrg
3	Spp2
4	Creg1
5	Atp5g3
6	Slc5a12
7	Gatm
8	Slc25a5
9	Cltrn
10	H2az1
11	Atp5pb
12	Tmem59
13	Akr1a1
14	Prdx1
15	Slc7a13
16	Spp1
17	Magi2
18	Gc
19	Rplp0
20	Pebp1
21	Chchd2
22	Tmem176b
23	Tmem176a
24	Ndufa4
25	H2aj
26	Mrpl53
27	Apoe
28	Slc5a2
29	Rps3
30	Arl6ip1
31	Gm45792
32	Ctsd
33	Smpdl3a
34	Psap
35	Cd63
36	Chchd10
37	Tmbim4
38	Lamp1
39	Calr
40	Cox4i1
41	Cyba
42	Ctsb
43	Fhit
44	Itm2b
45	Lrmda
46	Cox7a2
47	Cox5a
48	Gpx1
49	Hint1
50	Gpx3
51	Tcn2
52	Rnasek
53	Nme2
54	Sec61g
55	Slc6a18
56	Pde4d
57	Ctsl
58	H2bc4
59	Lgmn
60	Ndufb9
61	Tmbim6
62	Atp5g2
63	Selenop
64	Atp5o.1
65	Atp6v0c
66	Rps2
67	Prkn
68	Rn18s-rs5
69	Tomm6
70	Spink1
71	Atp5a1
72	Cox8a
73	Slc22a6
74	Fth1
75	Malat1
76	Prdx5
77	mt-Rnr1
78	mt-Rnr2
79	mt-Co2
80	mt-Atp6
81	mt-Co3
82	mt-Nd4l
83	mt-Cytb
84	2025-03-02
85	4930402H24Rik
86	Atp5f1
87	H2afz
88	Pakap.1
89	H2afj
90	Gm19950
91	H2afv
92	Skp1a
93	Ndufb1-ps
94	Hist1h2bc
95	2025-03-06
96	Atp5o
97	Tmem8
98	Gm26917
99	Gm42418
100	AC149090.1
