# Supplementary material for: Pi4ka downregulation triggers Creb3l2-dependent lysosomal dysfunction to promote maladaptive tubular remodeling and immune activation in acute kidney injury
Source: Cell Death Dis. 2026 Apr 27;17(1):557. doi: 10.1038/s41419-026-08794-y (PMC13250169; doi:10.1038/s41419-026-08794-y)
Supplement: Supplementary file 4 — Supplemental Table4 [file 41419_2026_8794_MOESM4_ESM.xlsx]

## Sheet: TF-target genes
	Target_1	Target_2	Target_3	Target_4	Target_5	Target_6	Target_7	Target_8	Target_9	Target_10	Target_11	Target_12	Target_13	Target_14	Target_15	Target_16	Target_17	Target_18	Target_19	Target_20	Target_21	Target_22	Target_23	Target_24	Target_25	Target_26	Target_27	Target_28	Target_29	Target_30	Target_31	Target_32	Target_33	Target_34	Target_35	Target_36	Target_37	Target_38	Target_39	Target_40	Target_41	Target_42	Target_43	Target_44	Target_45	Target_46	Target_47	Target_48	Target_49
Nr2f6(+)	Qsox1	Hs6st1	Sardh	Atp1a1	Por	Clptm1	Pkn1	Nr2f6	Mvd	Zbtb16	Sema3b	Pth1r	Wwc1	Dync1h1	Cep170b	Glis2	Prrc2a	Ddr1	Syt12	Plcb3
Creb3l2(+)	Tpp2	Gigyf2	Spp2	Ildr2	F13b	Fign	Tsc1	Cubn	Scrn3	Trpm7	Neurl2	Ctsa	Slc34a3	Arfgef2	Slc5a12	Nr6a1	Brwd3	Chm	Clcn5	Rnf128	Wls	Ap1ar	Gba	Slc33a1	Mfsd1	Syde2	Eif5a2	Mthfr	Agtrap	Lrrc19	Zbtb40	E130102H24Rik	Trp53inp1	Aqp7	Lmtk2	Steap2	Lrrc8d	Vps33a	Srpk2	Rufy3	Thap6	Ppargc1a	Insig1	Slc35f6	Plbd2	Wdr19	Snx8	Sumf1	Hoxa3
Esrra(+)	Smg7	Arfgef1	Glul	Coq8a	Ralb	Abl2	Fam20b	Ptma	Mark1	Gigyf2	Cenpl	Cdk18	Nuak2	Spp2	Sertad4	Hs6st1	Plxna2	Hes6	Gpc1	Rnpepl1	Ildr2	Igfbp5	F13b	Igsf9	Tuba4a	Dnajb2	Rpap1	Cox4i2	Brd3	Lsm14b	Rxra	Bend7	Dnmt3b	Trub2	Zfp106	Itch	Slc25a12	Zgpat	Tbc1d13	Shf	Myl9	Ndrg3	Crat	Ptpa	Plekha3	Sgk2	Hnf4a	Ttpal	Prrc2b
Etv1(+)	Acmsd	Lmod1	D630023F18Rik	Gatm	Snhg11	Ppp1r16b	AW822252	Col27a1	Clec2h	D630045J12Rik	Nav2	Rnase4	Ang	Etv1	Arvcf
Zfp975(+)	Plpp7	Wdr31	Zfp655	Ccnd1	Prdm4	Mras	Bcl11b	Rims2
Ddit3(+)	Srxn1	Trib3	Phgdh	Acot7	Prss36	Ddit3	Mt2	Fam25c	Samd4	Sqstm1	Slc35e4	Fkbp11	Hbegf
Sox9(+)	Cfi	Agt	Capsl	Dpysl3	Ccl20
Nr1h3(+)	Fcmr	Klhdc8a	Lrrfip1	Nr1h3	Fbxw2	Zbtb6	Fgg	Lef1	Shc1	Mad2l2	Fbxo44	Nsun5	Tfr2	Rrp8	Slc12a4	Hp	Cacna1a	Dand5	Lats2	Gzmb	Cep57	Ccdc71	Rangrf	Tom1l1	Fmnl1	Gm11346	Asap2	Zbtb25	Trib1	Cldn1	C4b	Zdhhc14	Xdh	Ggnbp1	Znhit2	B230118H07Rik
Maff(+)	Bag2	Atf3	Raph1	Arid5a	Shisa4	Ihh	Frmd4a	Mrc1	Chst1	Slc20a1	Slc25a25	Cebpb	Dnajb4	Glt28d2	Spry1	Pias3	Pear1	Vangl1	Tsc22d2	Errfi1	Plk3	Jun	Iffo2	Hsph1	Ubc	Fosl2	Hspb1	Lrmp	Bhlhe40	Gt(ROSA)26Sor	Gadd45a	Lrtm2	Rad52	Mat2a	Sertad1	Slco2b1	Erf	Ptpre	Dusp8	Bbc3	Socs2	Gadd45b	Dnajb1	Ier2	Junb	Adgra2	Gdf15	Jund	Tsc22d1
Nfil3(+)	Atf3	Id1	Lsm14b	Hacd1	Slc1a2	Slc25a25	Fastkd5	Armcx3	Mid1ip1	Slc30a7	Tdrkh	Spry1	Elovl6	Lmna	Tsc22d2	Slc16a1	Luzp1	Jun	Dnaja1	Ubap1	Ubc	Dpp6	Fbxw8	Fosl2	Mafk	Lin54	Vps37b	Bhlhe41	Ccdc126	Nop2	Scnn1a	Bhlhe40	Gcc1	Pradc1	Atf7ip	Lncpint	Pex11a	Tead1	Hmx2	Ctbp2	Ctdsp2	Foxo3	Socs2	Sgk1	Midn	Cirbp	Gadd45b	Pskh1	Nip7
[truncated: 355 more columns]
